# Supplementary material for: 2,4-Diamino-5-(4-chloro­phen­yl)-6-ethyl­pyrimidin-1-ium 2-acet­amido­benzoate
Source: Acta Crystallogr Sect E Struct Rep Online. 2011 Aug 17;67(Pt 9):o2357–8. doi: 10.1107/S1600536811032570 (PMC3200980; doi:10.1107/S1600536811032570)
Supplement: Supplementary file 1 [file e-67-o2357-sup1.cif]

##############################################################################
#                                                                            #
# This CIF contains the data in a paper accepted for publication in          #
# Acta Crystallographica Section E. It conforms to the requirements of       #
# Notes for Authors for Acta Crystallographica Section E, and has been       #
# peer reviewed under the auspices of the IUCr Commission on Journals.       #
#                                                                            #
# Full details of the Crystallographic Information File format               #
# are given in the paper "The Crystallographic Information File (CIF):       #
# a New Standard Archive File for Crystallography" by S. R. Hall, F. H.      #
# Allen and I. D. Brown [Acta Cryst. (1991), A47, 655-685].                  #
#                                                                            #
# The current version of the core CIF dictionary is obtainable from          #
# ftp://ftp.iucr.org/pub/cif_core.dic.                                       #
#                                                                            #
# Software is freely available for graphical display of the structure(s)     #
# in this CIF. For information consult the CIF software page                 #
# http://www.iucr.org/resources/cif/software.                                #
#                                                                            #
# This file may be used for bona fide research purposes within the           #
# scientific community so long as proper attribution is given to the journal # 
# article from which it was obtained.                                        #
#                                                                            #
##############################################################################
data_I
_audit_creation_method     SHELXL-97
_chemical_name_systematic
;
2,4-Diamino-5-(4-chlorophenyl)-6-ethylpyrimidin-1-ium 2-acetamidobenzoate
;
_chemical_name_common     ?
_chemical_formula_moiety     'C12 H14 Cl N4, C9 H8 N O3'
_chemical_formula_sum     'C21 H22 Cl N5 O3'
_chemical_formula_iupac     'C12 H14 Cl N4 +, C9 H8 N O3 -'
_chemical_formula_weight     427.89
_chemical_melting_point     ?
_symmetry_cell_setting     monoclinic
_symmetry_space_group_name_H-M     'C2/c'
loop_
    _symmetry_equiv_pos_as_xyz
    'x, y, z'
    '-x, y, -z+1/2'
    'x+1/2, y+1/2, z'
    '-x+1/2, y+1/2, -z+1/2'
    '-x, -y, -z'
    'x, -y, z-1/2'
    '-x+1/2, -y+1/2, -z'
    'x+1/2, -y+1/2, z-1/2'
_cell_length_a     25.226(4)
_cell_length_b     9.0666(16)
_cell_length_c     20.688(4)
_cell_angle_alpha     90.00
_cell_angle_beta     113.400(3)
_cell_angle_gamma     90.00
_cell_volume     4342.5(13)
_cell_formula_units_Z     8
_cell_measurement_reflns_used     14400
_cell_measurement_theta_min     1.76
_cell_measurement_theta_max     26.23
_cell_measurement_temperature     293(2)
_exptl_crystal_description     Block
_exptl_crystal_colour     colourless
_exptl_crystal_size_max     0.4
_exptl_crystal_size_mid     0.35
_exptl_crystal_size_min     0.32
_exptl_crystal_density_diffrn     1.309
_exptl_crystal_density_meas     ?
_exptl_crystal_density_method     'not measured'
_exptl_crystal_F_000     1792
_exptl_absorpt_coefficient_mu     0.208
_exptl_absorpt_correction_type     none
_exptl_absorpt_process_details     ?
_exptl_absorpt_correction_T_min     ?
_exptl_absorpt_correction_T_max     ?
_exptl_special_details     ?
_diffrn_ambient_temperature     293(2)
_diffrn_radiation_type     MoK\a
_diffrn_radiation_wavelength     0.71073
_diffrn_radiation_source     'fine-focus sealed tube'
_diffrn_radiation_monochromator     graphite
_diffrn_measurement_device_type     'Bruker SMART APEX CCD area-detector'
_diffrn_measurement_method     '\w scans'
_diffrn_detector_area_resol_mean     ?
_diffrn_reflns_number     14400
_diffrn_reflns_av_R_equivalents     0.0187
_diffrn_reflns_av_sigmaI/netI     0.0184
_diffrn_reflns_theta_min     1.76
_diffrn_reflns_theta_max     26.23
_diffrn_reflns_theta_full     25.00
_diffrn_measured_fraction_theta_max     0.900
_diffrn_measured_fraction_theta_full     0.987
_diffrn_reflns_limit_h_min     -29
_diffrn_reflns_limit_h_max     30
_diffrn_reflns_limit_k_min     -11
_diffrn_reflns_limit_k_max     11
_diffrn_reflns_limit_l_min     -25
_diffrn_reflns_limit_l_max     24
_diffrn_standards_number     ?
_diffrn_standards_interval_count     ?
_diffrn_standards_interval_time     ?
_diffrn_standards_decay_%     ?
_refine_special_details
;
Refinement of <i>F</i>^2^ against ALL reflections. The weighted <i>R</i>-factor
<i>wR</i> and goodness of fit <i>S</i> are based on <i>F</i>^2^, conventional
<i>R</i>-factors <i>R</i> are based on <i>F</i>, with <i>F</i> set to zero for
negative <i>F</i>^2^. The threshold expression of <i>F</i>^2^ >
\s(<i>F</i>^2^) is used only for calculating <i>R</i>-factors(gt) <i>etc</i>.
and is not relevant to the choice of reflections for refinement.
<i>R</i>-factors based on <i>F</i>^2^ are statistically about twice as large
as those based on <i>F</i>, and <i>R</i>- factors based on ALL data will be
even larger.
;
_reflns_number_total     3937
_reflns_number_gt     3079
_reflns_threshold_expression     I>2\s(I)
_refine_ls_structure_factor_coef     Fsqd
_refine_ls_matrix_type     full
_refine_ls_R_factor_all     0.0618
_refine_ls_R_factor_gt     0.0462
_refine_ls_wR_factor_gt     0.1136
_refine_ls_wR_factor_ref     0.1232
_refine_ls_goodness_of_fit_ref     1.043
_refine_ls_restrained_S_all     1.043
_refine_ls_number_reflns     3937
_refine_ls_number_parameters     272
_refine_ls_number_restraints     0
_refine_ls_hydrogen_treatment     constr
_refine_ls_weighting_scheme     calc
_refine_ls_weighting_details
         'calc w=1/[\s^2^(Fo^2^)+(0.0590P)^2^+2.2497P] where P=(Fo^2^+2Fc^2^)/3'
_atom_sites_solution_hydrogens     geom
_atom_sites_solution_primary     direct
_atom_sites_solution_secondary     difmap
_refine_ls_shift/su_max     0.000
_refine_ls_shift/su_mean     0.000
_refine_diff_density_max     0.196
_refine_diff_density_min     -0.188
_refine_ls_extinction_method     none
_refine_ls_extinction_coef     ?
loop_
    _atom_type_symbol
    _atom_type_description
    _atom_type_scat_dispersion_real
    _atom_type_scat_dispersion_imag
    _atom_type_scat_source
    'C' 'C' 0.0033 0.0016
                         'International Tables Vol C Tables 4.2.6.8 and 6.1.1.4'
    'H' 'H' 0.0000 0.0000
                         'International Tables Vol C Tables 4.2.6.8 and 6.1.1.4'
    'N' 'N' 0.0061 0.0033
                         'International Tables Vol C Tables 4.2.6.8 and 6.1.1.4'
    'O' 'O' 0.0106 0.0060
                         'International Tables Vol C Tables 4.2.6.8 and 6.1.1.4'
    'Cl' 'Cl' 0.1484 0.1585
                         'International Tables Vol C Tables 4.2.6.8 and 6.1.1.4'
_computing_data_collection     'SMART (Bruker, 2004)'
_computing_cell_refinement     'SMART (Bruker, 2004)'
_computing_data_reduction     'SMART (Bruker, 2004)'
_computing_structure_solution     'SHELXS97 (Sheldrick, 2008)'
_computing_structure_refinement     'SHELXL97 (Sheldrick, 2008)'
_computing_molecular_graphics     'ORTEP-3 (Farrugia, 1997)'
_computing_publication_material     'PLATON (Spek, 2009)'
loop_
    _atom_site_type_symbol
    _atom_site_label
    _atom_site_fract_x
    _atom_site_fract_y
    _atom_site_fract_z
    _atom_site_U_iso_or_equiv
    _atom_site_adp_type
    _atom_site_calc_flag
    _atom_site_refinement_flags
    _atom_site_occupancy
    _atom_site_symmetry_multiplicity
    _atom_site_disorder_assembly
    _atom_site_disorder_group
    Cl Cl1 0.09641(3) 0.17665(8) 0.85360(3) 0.0916(3) Uani d . 1 1 . .
    O O1 0.34974(6) 0.30249(17) 0.60241(7) 0.0668(4) Uani d . 1 1 . .
    O O2 0.40391(6) 0.20074(17) 0.70432(7) 0.0651(4) Uani d . 1 1 . .
    O O3 0.16543(8) 0.5398(3) 0.55466(10) 0.1088(7) Uani d . 1 1 . .
    N N1 0.06713(6) 0.24269(18) 0.44774(7) 0.0487(4) Uani d . 1 1 . .
    H H1 0.0925 0.2276 0.4304 0.058 Uiso calc R 1 1 . .
    N N5 0.25286(7) 0.4296(2) 0.58885(9) 0.0691(5) Uani d . 1 1 . .
    H H5 0.2795 0.4091 0.5742 0.083 Uiso calc R 1 1 . .
    N N2 -0.02695(6) 0.31925(17) 0.42880(8) 0.0490(4) Uani d . 1 1 . .
    C C2 0.01378(8) 0.2902(2) 0.40505(9) 0.0473(4) Uani d . 1 1 . .
    C C4 -0.01287(7) 0.30452(19) 0.49808(9) 0.0449(4) Uani d . 1 1 . .
    C C5 0.04201(8) 0.2494(2) 0.54570(9) 0.0450(4) Uani d . 1 1 . .
    C C6 0.08133(8) 0.2183(2) 0.51771(9) 0.0458(4) Uani d . 1 1 . .
    N N3 0.00325(7) 0.3063(2) 0.33758(8) 0.0642(5) Uani d . 1 1 . .
    H H3A -0.0302 0.3358 0.3086 0.077 Uiso calc R 1 1 . .
    H H3B 0.0298 0.2873 0.3226 0.077 Uiso calc R 1 1 . .
    N N4 -0.05259(7) 0.34253(19) 0.52206(8) 0.0573(4) Uani d . 1 1 . .
    H H4A -0.0856 0.3749 0.4934 0.069 Uiso calc R 1 1 . .
    H H4B -0.0453 0.3347 0.5662 0.069 Uiso calc R 1 1 . .
    C C9 0.13931(8) 0.1497(2) 0.55671(10) 0.0573(5) Uani d . 1 1 . .
    H H9A 0.1505 0.1627 0.6069 0.069 Uiso calc R 1 1 . .
    H H9B 0.1678 0.1987 0.5437 0.069 Uiso calc R 1 1 . .
    C C10 0.13821(12) -0.0142(3) 0.54001(14) 0.0866(8) Uani d . 1 1 . .
    H H10A 0.1758 -0.0557 0.5655 0.130 Uiso calc R 1 1 . .
    H H10B 0.1277 -0.0270 0.4904 0.130 Uiso calc R 1 1 . .
    H H10C 0.1105 -0.0630 0.5536 0.130 Uiso calc R 1 1 . .
    C C11 0.05491(8) 0.2300(2) 0.62204(9) 0.0461(4) Uani d . 1 1 . .
    C C12 0.05200(10) 0.0934(2) 0.65023(10) 0.0615(5) Uani d . 1 1 . .
    H H12 0.0415 0.0115 0.6208 0.074 Uiso calc R 1 1 . .
    C C13 0.06433(10) 0.0761(2) 0.72089(11) 0.0672(6) Uani d . 1 1 . .
    H H13 0.0625 -0.0165 0.7392 0.081 Uiso calc R 1 1 . .
    C C14 0.07937(9) 0.1978(2) 0.76379(10) 0.0583(5) Uani d . 1 1 . .
    C C15 0.08186(10) 0.3350(2) 0.73762(10) 0.0624(5) Uani d . 1 1 . .
    H H15 0.0916 0.4169 0.7672 0.075 Uiso calc R 1 1 . .
    C C16 0.06970(9) 0.3503(2) 0.66685(10) 0.0565(5) Uani d . 1 1 . .
    H H16 0.0715 0.4433 0.6489 0.068 Uiso calc R 1 1 . .
    C C17 0.26374(9) 0.3814(2) 0.65760(11) 0.0597(5) Uani d . 1 1 . .
    C C18 0.22574(11) 0.4080(3) 0.69018(15) 0.0842(7) Uani d . 1 1 . .
    H H18 0.1915 0.4589 0.6659 0.101 Uiso calc R 1 1 . .
    C C19 0.23812(13) 0.3602(4) 0.75731(16) 0.0925(8) Uani d . 1 1 . .
    H H19 0.2122 0.3790 0.7781 0.111 Uiso calc R 1 1 . .
    C C20 0.28810(12) 0.2852(3) 0.79432(14) 0.0819(7) Uani d . 1 1 . .
    H H20 0.2964 0.2536 0.8401 0.098 Uiso calc R 1 1 . .
    C C21 0.32583(10) 0.2572(3) 0.76267(11) 0.0654(6) Uani d . 1 1 . .
    H H21 0.3597 0.2059 0.7878 0.078 Uiso calc R 1 1 . .
    C C22 0.31507(8) 0.3029(2) 0.69465(10) 0.0516(5) Uani d . 1 1 . .
    C C23 0.35930(8) 0.2663(2) 0.66497(10) 0.0498(5) Uani d . 1 1 . .
    C C24 0.20715(10) 0.5028(3) 0.54250(13) 0.0763(7) Uani d . 1 1 . .
    C C25 0.21049(12) 0.5345(4) 0.47279(14) 0.0992(9) Uani d . 1 1 . .
    H H25A 0.1732 0.5193 0.4355 0.149 Uiso calc R 1 1 . .
    H H25B 0.2381 0.4696 0.4664 0.149 Uiso calc R 1 1 . .
    H H25C 0.2223 0.6350 0.4720 0.149 Uiso calc R 1 1 . .
loop_
    _atom_site_aniso_label
    _atom_site_aniso_U_11
    _atom_site_aniso_U_22
    _atom_site_aniso_U_33
    _atom_site_aniso_U_12
    _atom_site_aniso_U_13
    _atom_site_aniso_U_23
    Cl1 0.1155(6) 0.1148(6) 0.0436(3) 0.0138(4) 0.0307(3) 0.0113(3)
    O1 0.0521(8) 0.0950(11) 0.0544(9) 0.0212(8) 0.0222(7) 0.0160(8)
    O2 0.0497(8) 0.0881(11) 0.0533(8) 0.0187(7) 0.0158(6) 0.0105(7)
    O3 0.0666(11) 0.1441(18) 0.0979(13) 0.0506(12) 0.0139(10) 0.0016(12)
    N1 0.0421(8) 0.0635(10) 0.0400(8) 0.0054(7) 0.0159(6) 0.0034(7)
    N5 0.0487(9) 0.0840(13) 0.0700(12) 0.0178(9) 0.0187(8) 0.0095(10)
    N2 0.0410(8) 0.0601(10) 0.0426(8) 0.0025(7) 0.0131(7) 0.0051(7)
    C2 0.0437(10) 0.0538(11) 0.0400(9) -0.0003(8) 0.0118(8) 0.0027(8)
    C4 0.0432(10) 0.0455(10) 0.0449(10) -0.0014(8) 0.0164(8) 0.0034(8)
    C5 0.0461(10) 0.0441(10) 0.0428(9) 0.0009(8) 0.0156(8) 0.0028(8)
    C6 0.0445(10) 0.0488(10) 0.0391(9) -0.0005(8) 0.0112(8) -0.0002(8)
    N3 0.0499(9) 0.1003(14) 0.0388(9) 0.0151(9) 0.0136(7) 0.0090(8)
    N4 0.0454(9) 0.0785(12) 0.0478(9) 0.0105(8) 0.0183(7) 0.0101(8)
    C9 0.0496(11) 0.0754(14) 0.0418(10) 0.0112(10) 0.0128(8) 0.0048(9)
    C10 0.0947(18) 0.0754(16) 0.0860(17) 0.0288(14) 0.0320(14) 0.0133(13)
    C11 0.0449(10) 0.0496(11) 0.0420(9) 0.0060(8) 0.0154(8) 0.0035(8)
    C12 0.0830(15) 0.0490(12) 0.0509(11) -0.0012(10) 0.0248(10) 0.0001(9)
    C13 0.0921(16) 0.0565(13) 0.0550(12) 0.0053(11) 0.0314(11) 0.0141(10)
    C14 0.0613(12) 0.0722(14) 0.0407(10) 0.0115(10) 0.0194(9) 0.0065(10)
    C15 0.0770(14) 0.0601(13) 0.0473(11) 0.0038(11) 0.0218(10) -0.0065(9)
    C16 0.0703(13) 0.0474(11) 0.0512(11) 0.0036(9) 0.0235(10) 0.0034(9)
    C17 0.0486(11) 0.0663(13) 0.0625(12) 0.0024(9) 0.0204(9) -0.0077(10)
    C18 0.0624(14) 0.1020(19) 0.0919(19) 0.0213(13) 0.0344(13) -0.0068(15)
    C19 0.0876(19) 0.121(2) 0.0872(19) 0.0119(17) 0.0543(16) -0.0122(17)
    C20 0.0856(18) 0.104(2) 0.0663(14) 0.0015(15) 0.0405(13) -0.0067(14)
    C21 0.0640(13) 0.0748(14) 0.0574(12) 0.0038(11) 0.0243(10) -0.0023(11)
    C22 0.0447(10) 0.0536(11) 0.0539(11) -0.0036(8) 0.0169(8) -0.0081(9)
    C23 0.0430(10) 0.0543(11) 0.0475(11) 0.0014(8) 0.0129(8) -0.0032(9)
    C24 0.0526(13) 0.0783(16) 0.0795(16) 0.0147(12) 0.0065(11) -0.0024(12)
    C25 0.0818(17) 0.111(2) 0.0846(18) 0.0232(16) 0.0111(14) 0.0237(16)
_geom_special_details
;
All e.s.d.'s (except the e.s.d. in the dihedral angle between two l.s. planes)
are estimated using the full covariance matrix. The cell e.s.d.'s are taken
into account individually in the estimation of e.s.d.'s in distances, angles
and torsion angles; correlations between e.s.d.'s in cell parameters are only
used when they are defined by crystal symmetry. An approximate (isotropic)
treatment of cell e.s.d.'s is used for estimating e.s.d.'s involving l.s.
planes.
;
loop_
    _geom_bond_atom_site_label_1
    _geom_bond_atom_site_label_2
    _geom_bond_site_symmetry_2
    _geom_bond_distance
    _geom_bond_publ_flag
    Cl1 C14 . 1.7433(19) ?
    O1 C23 . 1.262(2) ?
    O2 C23 . 1.247(2) ?
    O3 C24 . 1.222(3) ?
    N1 C2 . 1.354(2) ?
    N1 C6 . 1.364(2) ?
    N1 H1 . 0.8600 ?
    N5 C24 . 1.346(3) ?
    N5 C17 . 1.407(3) ?
    N5 H5 . 0.8600 ?
    N2 C2 . 1.329(2) ?
    N2 C4 . 1.339(2) ?
    C2 N3 . 1.321(2) ?
    C4 N4 . 1.328(2) ?
    C4 C5 . 1.433(2) ?
    C5 C6 . 1.362(3) ?
    C5 C11 . 1.491(2) ?
    C6 C9 . 1.497(3) ?
    N3 H3A . 0.8600 ?
    N3 H3B . 0.8600 ?
    N4 H4A . 0.8600 ?
    N4 H4B . 0.8600 ?
    C9 C10 . 1.523(3) ?
    C9 H9A . 0.9700 ?
    C9 H9B . 0.9700 ?
    C10 H10A . 0.9600 ?
    C10 H10B . 0.9600 ?
    C10 H10C . 0.9600 ?
    C11 C12 . 1.383(3) ?
    C11 C16 . 1.383(3) ?
    C12 C13 . 1.377(3) ?
    C12 H12 . 0.9300 ?
    C13 C14 . 1.372(3) ?
    C13 H13 . 0.9300 ?
    C14 C15 . 1.368(3) ?
    C15 C16 . 1.379(3) ?
    C15 H15 . 0.9300 ?
    C16 H16 . 0.9300 ?
    C17 C18 . 1.395(3) ?
    C17 C22 . 1.408(3) ?
    C18 C19 . 1.367(4) ?
    C18 H18 . 0.9300 ?
    C19 C20 . 1.368(4) ?
    C19 H19 . 0.9300 ?
    C20 C21 . 1.376(3) ?
    C20 H20 . 0.9300 ?
    C21 C22 . 1.386(3) ?
    C21 H21 . 0.9300 ?
    C22 C23 . 1.509(3) ?
    C24 C25 . 1.505(4) ?
    C25 H25A . 0.9600 ?
    C25 H25B . 0.9600 ?
    C25 H25C . 0.9600 ?
loop_
    _geom_angle_atom_site_label_1
    _geom_angle_atom_site_label_2
    _geom_angle_atom_site_label_3
    _geom_angle_site_symmetry_1
    _geom_angle_site_symmetry_3
    _geom_angle
    _geom_angle_publ_flag
    C2 N1 C6 . . 121.21(16) ?
    C2 N1 H1 . . 119.4 ?
    C6 N1 H1 . . 119.4 ?
    C24 N5 C17 . . 129.9(2) ?
    C24 N5 H5 . . 115.1 ?
    C17 N5 H5 . . 115.1 ?
    C2 N2 C4 . . 117.42(14) ?
    N3 C2 N2 . . 120.54(16) ?
    N3 C2 N1 . . 117.07(17) ?
    N2 C2 N1 . . 122.39(16) ?
    N4 C4 N2 . . 117.08(15) ?
    N4 C4 C5 . . 120.00(16) ?
    N2 C4 C5 . . 122.92(16) ?
    C6 C5 C4 . . 116.60(16) ?
    C6 C5 C11 . . 122.45(16) ?
    C4 C5 C11 . . 120.95(16) ?
    C5 C6 N1 . . 119.27(16) ?
    C5 C6 C9 . . 125.29(16) ?
    N1 C6 C9 . . 115.35(16) ?
    C2 N3 H3A . . 120.0 ?
    C2 N3 H3B . . 120.0 ?
    H3A N3 H3B . . 120.0 ?
    C4 N4 H4A . . 120.0 ?
    C4 N4 H4B . . 120.0 ?
    H4A N4 H4B . . 120.0 ?
    C6 C9 C10 . . 110.93(18) ?
    C6 C9 H9A . . 109.5 ?
    C10 C9 H9A . . 109.5 ?
    C6 C9 H9B . . 109.5 ?
    C10 C9 H9B . . 109.5 ?
    H9A C9 H9B . . 108.0 ?
    C9 C10 H10A . . 109.5 ?
    C9 C10 H10B . . 109.5 ?
    H10A C10 H10B . . 109.5 ?
    C9 C10 H10C . . 109.5 ?
    H10A C10 H10C . . 109.5 ?
    H10B C10 H10C . . 109.5 ?
    C12 C11 C16 . . 117.94(17) ?
    C12 C11 C5 . . 121.79(17) ?
    C16 C11 C5 . . 120.26(17) ?
    C13 C12 C11 . . 121.50(19) ?
    C13 C12 H12 . . 119.3 ?
    C11 C12 H12 . . 119.3 ?
    C14 C13 C12 . . 118.9(2) ?
    C14 C13 H13 . . 120.6 ?
    C12 C13 H13 . . 120.6 ?
    C15 C14 C13 . . 121.32(18) ?
    C15 C14 Cl1 . . 119.43(17) ?
    C13 C14 Cl1 . . 119.25(17) ?
    C14 C15 C16 . . 119.05(19) ?
    C14 C15 H15 . . 120.5 ?
    C16 C15 H15 . . 120.5 ?
    C15 C16 C11 . . 121.32(19) ?
    C15 C16 H16 . . 119.3 ?
    C11 C16 H16 . . 119.3 ?
    C18 C17 N5 . . 122.7(2) ?
    C18 C17 C22 . . 119.0(2) ?
    N5 C17 C22 . . 118.38(18) ?
    C19 C18 C17 . . 120.8(2) ?
    C19 C18 H18 . . 119.6 ?
    C17 C18 H18 . . 119.6 ?
    C18 C19 C20 . . 120.9(2) ?
    C18 C19 H19 . . 119.5 ?
    C20 C19 H19 . . 119.5 ?
    C19 C20 C21 . . 118.9(2) ?
    C19 C20 H20 . . 120.6 ?
    C21 C20 H20 . . 120.6 ?
    C20 C21 C22 . . 122.3(2) ?
    C20 C21 H21 . . 118.8 ?
    C22 C21 H21 . . 118.8 ?
    C21 C22 C17 . . 118.07(19) ?
    C21 C22 C23 . . 117.99(17) ?
    C17 C22 C23 . . 123.93(18) ?
    O2 C23 O1 . . 123.28(18) ?
    O2 C23 C22 . . 117.42(17) ?
    O1 C23 C22 . . 119.29(16) ?
    O3 C24 N5 . . 123.6(3) ?
    O3 C24 C25 . . 121.7(2) ?
    N5 C24 C25 . . 114.8(2) ?
    C24 C25 H25A . . 109.5 ?
    C24 C25 H25B . . 109.5 ?
    H25A C25 H25B . . 109.5 ?
    C24 C25 H25C . . 109.5 ?
    H25A C25 H25C . . 109.5 ?
    H25B C25 H25C . . 109.5 ?
loop_
    _geom_torsion_atom_site_label_1
    _geom_torsion_atom_site_label_2
    _geom_torsion_atom_site_label_3
    _geom_torsion_atom_site_label_4
    _geom_torsion_site_symmetry_1
    _geom_torsion_site_symmetry_2
    _geom_torsion_site_symmetry_3
    _geom_torsion_site_symmetry_4
    _geom_torsion
    _geom_torsion_publ_flag
    C4 N2 C2 N3 . . . . -178.21(17) ?
    C4 N2 C2 N1 . . . . 2.2(3) ?
    C6 N1 C2 N3 . . . . -177.84(17) ?
    C6 N1 C2 N2 . . . . 1.8(3) ?
    C2 N2 C4 N4 . . . . 175.89(16) ?
    C2 N2 C4 C5 . . . . -4.6(3) ?
    N4 C4 C5 C6 . . . . -177.47(17) ?
    N2 C4 C5 C6 . . . . 3.1(3) ?
    N4 C4 C5 C11 . . . . 1.7(3) ?
    N2 C4 C5 C11 . . . . -177.80(16) ?
    C4 C5 C6 N1 . . . . 1.0(3) ?
    C11 C5 C6 N1 . . . . -178.14(16) ?
    C4 C5 C6 C9 . . . . -175.26(17) ?
    C11 C5 C6 C9 . . . . 5.6(3) ?
    C2 N1 C6 C5 . . . . -3.3(3) ?
    C2 N1 C6 C9 . . . . 173.28(17) ?
    C5 C6 C9 C10 . . . . 100.7(2) ?
    N1 C6 C9 C10 . . . . -75.7(2) ?
    C6 C5 C11 C12 . . . . -80.4(2) ?
    C4 C5 C11 C12 . . . . 100.5(2) ?
    C6 C5 C11 C16 . . . . 100.3(2) ?
    C4 C5 C11 C16 . . . . -78.8(2) ?
    C16 C11 C12 C13 . . . . -1.1(3) ?
    C5 C11 C12 C13 . . . . 179.58(19) ?
    C11 C12 C13 C14 . . . . 0.5(3) ?
    C12 C13 C14 C15 . . . . 0.5(3) ?
    C12 C13 C14 Cl1 . . . . -178.78(17) ?
    C13 C14 C15 C16 . . . . -0.9(3) ?
    Cl1 C14 C15 C16 . . . . 178.42(17) ?
    C14 C15 C16 C11 . . . . 0.2(3) ?
    C12 C11 C16 C15 . . . . 0.7(3) ?
    C5 C11 C16 C15 . . . . -179.95(19) ?
    C24 N5 C17 C18 . . . . -1.4(4) ?
    C24 N5 C17 C22 . . . . 178.4(2) ?
    N5 C17 C18 C19 . . . . -179.5(2) ?
    C22 C17 C18 C19 . . . . 0.7(4) ?
    C17 C18 C19 C20 . . . . 0.0(5) ?
    C18 C19 C20 C21 . . . . -0.5(5) ?
    C19 C20 C21 C22 . . . . 0.2(4) ?
    C20 C21 C22 C17 . . . . 0.5(3) ?
    C20 C21 C22 C23 . . . . -179.9(2) ?
    C18 C17 C22 C21 . . . . -0.9(3) ?
    N5 C17 C22 C21 . . . . 179.27(19) ?
    C18 C17 C22 C23 . . . . 179.5(2) ?
    N5 C17 C22 C23 . . . . -0.3(3) ?
    C21 C22 C23 O2 . . . . -2.1(3) ?
    C17 C22 C23 O2 . . . . 177.44(19) ?
    C21 C22 C23 O1 . . . . 177.81(18) ?
    C17 C22 C23 O1 . . . . -2.7(3) ?
    C17 N5 C24 O3 . . . . -0.3(4) ?
    C17 N5 C24 C25 . . . . -179.4(2) ?
loop_
    _geom_hbond_atom_site_label_D
    _geom_hbond_atom_site_label_H
    _geom_hbond_atom_site_label_A
    _geom_hbond_site_symmetry_A
    _geom_hbond_distance_DH
    _geom_hbond_distance_HA
    _geom_hbond_distance_DA
    _geom_hbond_angle_DHA
    N5 H5 O1 . 0.86 1.90 2.614(2) 140
    C9 H9B N5 . 0.97 2.87 3.683(3) 142
    N1 H1 O1 7_556 0.86 1.86 2.715(2) 177
    N3 H3B O2 7_556 0.86 1.96 2.802(3) 165
    N3 H3A O2 8_455 0.86 2.16 2.897(2) 143
    N4 H4A O3 5_566 0.86 2.01 2.859(2) 168
    C10 H10B Cl1 6_555 0.96 2.95 3.864(3) 160
data_global
_journal_date_recd_electronic     2011-08-07
_journal_date_accepted     2011-08-11
_journal_name_full     'Acta Crystallographica, Section E'
_journal_year     2011
_journal_volume     67
_journal_issue      9
_journal_page_first     o2357
_journal_page_last     o2358
_journal_paper_category     QO
_journal_coeditor_code     NG5209
_publ_contact_author_name     'Sampath Natarajan'
_publ_contact_author_address
;   Department of Advanced Technology Fusion,
    Konkuk University
    1 Hwayang-dong, Gwangjin-gu
    Seoul -143 701
    Korea
;
_publ_contact_author_email     'sampath@konkuk.ac.kr;sams76@gmail.com'
_publ_contact_author_fax     +82-2-444-6707
_publ_contact_author_phone     +82-2-450-4151
_publ_section_title
;
2,4-Diamino-5-(4-chlorophenyl)-6-ethylpyrimidin-1-ium 2-acetamidobenzoate
;
loop_
    _publ_author_name
    _publ_author_address
    'Natarajan, Sampath'
;
Department of Advanced Technology Fusion
Konkuk University
1 Hwayang-dong, Gwangjin-gu
Seoul 143 701
Republic of Korea
;
    'Mathews, Rita'
;
Department of Advanced Technology Fusion
Konkuk University
1 Hwayang-dong, Gwangjin-gu
Seoul 143 701
Republic of Korea
;
