# Supplementary material for: 2,4-Diamino-5-(4-chloro­phen­yl)-6-ethyl­pyrimidin-1-ium 2-acet­amido­benzoate
Source: Acta Crystallogr Sect E Struct Rep Online. 2011 Aug 17;67(Pt 9):o2357–8. doi: 10.1107/S1600536811032570 (PMC3200980; doi:10.1107/S1600536811032570)
Supplement: Supplementary file 2 [file e-67-o2357-Isup2.hkl]

#
# h,k,l, Fc-squared, Fo-squared, sigma(Fo-squared) and status flag
#
data_I
_shelx_title ' mnp45m in C2/c'
_shelx_refln_list_code          4
_shelx_F_calc_maximum      411.91
_exptl_crystal_F_000      1792.00
_reflns_d_resolution_high  0.8041
 
loop_
 _symmetry_equiv_pos_as_xyz
 'x, y, z'
 '-x, y, -z+1/2'
 'x+1/2, y+1/2, z'
 '-x+1/2, y+1/2, -z+1/2'
 '-x, -y, -z'
 'x, -y, z-1/2'
 '-x+1/2, -y+1/2, -z'
 'x+1/2, -y+1/2, z-1/2'
 
_cell_length_a    25.2258
_cell_length_b     9.0666
_cell_length_c    20.6884
_cell_angle_alpha  90.000
_cell_angle_beta  113.400
_cell_angle_gamma  90.000
 
_shelx_F_squared_multiplier     1.000
 
loop_
 _refln_index_h
 _refln_index_k
 _refln_index_l
 _refln_F_squared_calc
 _refln_F_squared_meas
 _refln_F_squared_sigma
 _refln_observed_status
   2   0   0    19223.31    17096.43    189.75 o
   4   0   0      718.25      500.22      7.96 o
   6   0   0    31116.53    31595.09    228.85 o
   8   0   0     7188.17     8399.40     70.23 o
  10   0   0     2831.22     3067.00     34.34 o
  12   0   0    10646.13    11454.40    147.92 o
  14   0   0     4244.90     4042.65     46.50 o
  16   0   0      346.83      329.39     13.13 o
  18   0   0      188.34      196.93     11.62 o
  20   0   0      728.61      729.95     21.09 o
  22   0   0      258.22      248.17     18.06 o
  24   0   0       34.90       43.23     23.09 o
  26   0   0      301.65      312.77     21.41 o
   1   1   0       29.46       20.11      4.69 o
   3   1   0      836.95      807.18      7.12 o
   5   1   0    36994.50    37482.95    190.44 o
   7   1   0     2634.31     2843.99     24.59 o
   9   1   0     1812.19     1947.25     17.38 o
  11   1   0     1471.82     1488.07     16.05 o
  13   1   0       23.72        4.69      4.15 o
  15   1   0      230.26      200.01     10.13 o
  17   1   0       23.93       27.55      5.85 o
  19   1   0      579.73      551.82     19.51 o
  21   1   0      901.72      902.11     19.04 o
  23   1   0       40.36       42.69      9.45 o
  25   1   0       15.04       21.39     12.91 o
  27   1   0       21.70       39.79     19.46 o
   0   2   0   169670.39   153216.27   3697.07 o
   2   2   0   100524.35    97555.08    802.76 o
   4   2   0     3691.41     4358.04     27.73 o
   6   2   0      248.20      251.83      5.49 o
   8   2   0     1529.56     2000.09     18.76 o
  10   2   0     2403.77     2322.37     20.57 o
  12   2   0     4378.32     4432.72     33.52 o
  14   2   0      350.67      301.46      8.23 o
  16   2   0      117.99      119.83      6.41 o
  18   2   0      240.27      236.71     16.92 o
  20   2   0       23.03       18.06      8.23 o
  22   2   0      666.20      717.06     20.58 o
  24   2   0      277.08      290.46     20.91 o
  26   2   0        0.17        2.97     12.29 o
   1   3   0     2785.59     2832.83     21.17 o
   3   3   0    69103.35    70926.66    402.11 o
   5   3   0     1478.52     1385.18     13.71 o
   7   3   0     2138.83     2048.67     18.28 o
   9   3   0      658.07      739.02     10.75 o
  11   3   0       64.25       47.88      6.07 o
  13   3   0       35.09       28.15      4.67 o
  15   3   0       25.51       38.75      5.22 o
  17   3   0     1186.67     1156.19     19.85 o
  19   3   0       85.59      102.48      9.78 o
  21   3   0       22.14        1.40      9.87 o
  23   3   0       10.70        2.84     11.11 o
  25   3   0       25.29       39.01     23.65 o
   0   4   0     8235.48     8199.06     71.53 o
   2   4   0      252.42      315.93      7.76 o
   4   4   0     2108.13     2060.15     19.03 o
   6   4   0     8686.68     8620.02     53.82 o
   8   4   0     2052.41     2155.17     20.62 o
  10   4   0      241.95      272.62      7.79 o
  12   4   0       60.99       73.03      8.13 o
  14   4   0      650.07      657.10     14.44 o
  16   4   0       96.98      106.01      8.12 o
  18   4   0        1.91        5.16      7.97 o
  20   4   0       43.68       53.57     12.28 o
  22   4   0       37.40       31.34     11.20 o
  24   4   0       83.39       90.78     14.19 o
   1   5   0      433.52      406.78      9.08 o
   3   5   0    12324.08    13201.79     78.42 o
   5   5   0     4474.90     4040.74     44.45 o
   7   5   0      507.06      448.94     12.02 o
   9   5   0     1059.69     1034.74     19.10 o
  11   5   0       34.85       28.98      6.27 o
  13   5   0       52.05       39.72      6.96 o
  15   5   0       11.56        4.76      7.64 o
  17   5   0       96.96      101.80     12.10 o
  19   5   0      195.07      188.26     15.15 o
  21   5   0       44.50       37.67     11.69 o
  23   5   0       51.54       33.26     12.61 o
  25   5   0       12.16       65.80     23.88 o
   0   6   0      840.53      827.16     19.45 o
   2   6   0      434.57      418.59     11.93 o
   4   6   0     1032.89     1081.11     18.33 o
   6   6   0      244.25      240.22     10.27 o
   8   6   0      620.46      602.27     14.56 o
  10   6   0     2149.76     2051.84     27.36 o
  12   6   0       17.57        6.27      7.13 o
  14   6   0      143.67      114.04     12.74 o
  16   6   0      464.32      461.17     27.16 o
  18   6   0      287.32      257.60     17.28 o
  20   6   0       42.51       60.73     14.91 o
  22   6   0       14.19       11.46     31.56 o
   1   7   0      886.23      833.97     16.95 o
   3   7   0      292.05      311.19     11.62 o
   5   7   0      258.46      241.24     12.40 o
   7   7   0     3368.07     3295.20     42.25 o
   9   7   0     1811.36     1768.60     26.47 o
  11   7   0      123.21      111.00     10.70 o
  13   7   0        0.46        7.92      9.94 o
  15   7   0      164.91      138.62     14.25 o
  17   7   0        0.48        7.71     10.46 o
  19   7   0       23.00       15.70     11.24 o
   0   8   0      333.88      327.03     23.17 o
   2   8   0      360.47      372.30     14.92 o
   4   8   0       13.99        1.38      8.46 o
   6   8   0        9.93        9.63      7.73 o
   8   8   0      168.75      181.26     12.93 o
  10   8   0      750.02      687.91     20.33 o
  12   8   0      474.75      422.55     20.52 o
  14   8   0       63.10      100.39     13.87 o
  16   8   0        7.79       20.01     11.35 o
  18   8   0       10.69       -1.27     19.30 o
   1   9   0      391.00      318.19     14.88 o
   3   9   0        1.60        6.11      8.61 o
   5   9   0       27.70       12.86     10.98 o
   7   9   0      135.96      117.51     14.28 o
   9   9   0      345.55      276.04     32.07 o
  11   9   0       84.63      117.14     14.00 o
  13   9   0       26.45       37.38     11.86 o
  15   9   0        0.83       -6.33     19.30 o
   0  10   0       42.34       33.90     13.78 o
   2  10   0        0.23        7.93     10.80 o
   4  10   0       61.86       60.65     12.82 o
   6  10   0       95.95      139.84     15.62 o
   8  10   0       81.24       85.57     23.57 o
   3  11   0        1.10        8.86     20.25 o
 -27   1   1       27.47       49.96     22.30 o
 -25   1   1      363.98      422.86     21.68 o
 -23   1   1        5.59       -8.52      8.52 o
 -21   1   1       97.45       79.78      9.12 o
 -19   1   1      172.20      152.85      8.21 o
 -17   1   1      741.75      710.54     13.22 o
 -15   1   1      149.37      186.15      7.69 o
 -13   1   1     3704.03     3807.31     33.08 o
 -11   1   1     7464.72     7438.69     51.61 o
  -9   1   1     4743.24     5053.17     33.34 o
  -7   1   1    41554.30    42099.80    213.86 o
  -5   1   1    65014.61    64053.80    715.80 o
  -3   1   1      675.03      734.88      9.71 o
  -1   1   1     9595.95     9964.36     51.46 o
   1   1   1    19652.71    19334.98    102.47 o
   3   1   1    29843.80    32250.25    202.82 o
   5   1   1    42805.86    43897.04    221.96 o
   7   1   1    30753.86    31502.69    162.64 o
   9   1   1       23.22       25.44      3.47 o
  11   1   1    16511.88    17980.10    100.41 o
  13   1   1     1668.84     1585.56     18.12 o
  15   1   1      102.76      103.83      6.06 o
  17   1   1      796.59      705.15     13.55 o
  19   1   1      132.54      105.37      8.29 o
  21   1   1       57.02       57.32      8.64 o
  23   1   1       69.63       74.38     10.86 o
  25   1   1        9.65        5.32     12.30 o
  27   1   1        0.00       10.28     18.66 o
 -28   2   1        1.72      -11.55     16.61 o
 -26   2   1      125.22      130.40     17.45 o
 -24   2   1        0.90       12.58     24.18 o
 -22   2   1       13.80       13.40      9.30 o
 -20   2   1      468.05      492.37     16.48 o
 -18   2   1       44.51       31.65      6.55 o
 -16   2   1      186.30      250.93      8.17 o
 -14   2   1        8.48        5.95      5.14 o
 -12   2   1     3138.28     2823.93     24.30 o
 -10   2   1     1646.66     1741.29     16.75 o
  -8   2   1    15674.79    16975.45     92.42 o
  -6   2   1     2644.07     2813.60     20.28 o
  -4   2   1     7164.38     6702.08     43.86 o
  -2   2   1    24628.96    25256.33    131.38 o
   0   2   1       81.36       45.73      5.27 o
   2   2   1   108027.09   106238.59    944.17 o
   4   2   1    12456.19    13631.46     74.16 o
   6   2   1    12735.06    12937.96     72.01 o
   8   2   1     8745.39     9699.25     57.55 o
  10   2   1     7227.43     7372.57     47.53 o
  12   2   1     2333.52     2424.23     22.92 o
  14   2   1      426.33      391.76     10.19 o
  16   2   1      407.66      366.82      9.90 o
  18   2   1      156.97      133.46      7.52 o
  20   2   1       71.05       71.39      7.93 o
  22   2   1       91.66       81.65     11.86 o
  24   2   1       33.20       35.18     17.48 o
  26   2   1       55.78       51.80     14.23 o
 -27   3   1       76.94      121.48     23.25 o
 -25   3   1      147.03      170.72     18.70 o
 -23   3   1       11.95       24.31     11.13 o
 -21   3   1       10.59       12.10      8.54 o
 -19   3   1       47.77       61.91     18.90 o
 -17   3   1      182.18      160.32     10.56 o
 -15   3   1     1149.27     1113.47     15.68 o
 -13   3   1        6.38        8.58      4.40 o
 -11   3   1      430.58      463.04      8.88 o
  -9   3   1     1599.14     1592.62     16.96 o
  -7   3   1     3604.54     3615.43     26.27 o
  -5   3   1      559.61      560.51      7.89 o
  -3   3   1     5296.99     5237.33     38.71 o
  -1   3   1    27299.98    29584.24    153.27 o
   1   3   1     6374.68     5733.23     36.17 o
   3   3   1    27443.91    27922.24    145.78 o
   5   3   1     5201.44     5011.52     33.57 o
   7   3   1     6348.91     6600.25     42.75 o
   9   3   1      786.37      831.86     11.92 o
  11   3   1      658.22      701.84     11.52 o
  13   3   1     1910.29     1811.15     20.31 o
  15   3   1        5.49       12.26      4.95 o
  17   3   1       74.41       71.40      7.42 o
  19   3   1       11.97       -6.90     11.09 o
  21   3   1       50.34       26.25     10.66 o
  23   3   1        4.25       15.93     10.62 o
  25   3   1      214.80      213.30     20.31 o
 -24   4   1       31.46       31.90     14.82 o
 -22   4   1        0.44      -10.00     10.00 o
 -20   4   1      468.73      441.16     16.88 o
 -18   4   1       94.66       81.78     10.09 o
 -16   4   1     2193.87     2002.55     31.41 o
 -14   4   1       43.81       66.12      6.52 o
 -12   4   1     3196.56     2984.32     34.23 o
 -10   4   1     1928.55     1995.32     19.72 o
  -8   4   1       11.36       34.29      4.49 o
  -6   4   1     3145.16     3406.37     26.46 o
  -4   4   1        0.08        2.49      5.06 o
  -2   4   1     1007.16      886.71     11.59 o
   0   4   1     3225.22     3081.61     24.49 o
   2   4   1     5731.93     6141.11     40.57 o
   6   4   1     1808.23     1917.54     19.04 o
   8   4   1    21493.29    21695.21    394.82 o
  10   4   1     6265.61     5978.64     42.99 o
  12   4   1       17.62       17.36      5.39 o
  14   4   1     1096.20     1080.34     22.30 o
  16   4   1        1.18        3.11      6.09 o
  18   4   1        4.69       15.01      9.35 o
  20   4   1        0.28       -6.79     11.67 o
  22   4   1      132.10      120.30     14.97 o
  24   4   1        5.08       16.65     11.01 o
 -23   5   1       67.20       81.05     13.66 o
 -21   5   1       12.81       12.31     10.63 o
 -19   5   1      333.94      302.35     17.44 o
 -17   5   1       87.97       76.07      9.84 o
 -15   5   1      220.63      250.40     13.31 o
 -13   5   1     1007.41     1013.47     18.30 o
 -11   5   1       96.95       87.53      7.44 o
  -9   5   1        5.72        3.69      5.51 o
  -7   5   1       18.16       42.36      6.39 o
  -5   5   1     4997.31     4660.32     35.03 o
  -3   5   1      375.87      339.64     11.45 o
  -1   5   1     2364.59     2224.91     21.56 o
   1   5   1     1085.50     1144.30     14.96 o
   3   5   1    13018.23    13302.54     81.54 o
   5   5   1    14442.37    14196.62     84.12 o
   7   5   1      559.37      650.51     11.95 o
   9   5   1        2.68        0.75      5.72 o
  11   5   1     1295.23     1219.62     19.77 o
  13   5   1      375.06      348.53     11.63 o
  15   5   1      233.19      212.02     11.65 o
  17   5   1       69.28       61.89     15.22 o
  19   5   1        0.45       -3.68     12.85 o
  21   5   1       92.06       82.13     12.73 o
  23   5   1        7.17        6.50     19.38 o
  25   5   1        3.31       22.62     22.94 o
 -24   6   1       64.56      100.91     28.47 o
 -22   6   1       30.70       48.77     12.98 o
 -20   6   1       51.45       72.42     14.76 o
 -18   6   1       43.82       43.09     12.11 o
 -16   6   1      195.71      207.57     18.59 o
 -14   6   1      164.63      158.27     11.76 o
 -12   6   1     1113.11     1174.41     22.35 o
 -10   6   1     1257.43     1126.34     19.93 o
  -8   6   1        1.08       -1.10      6.39 o
  -6   6   1     3827.22     3712.72     37.04 o
  -4   6   1      451.56      453.41     12.37 o
  -2   6   1      421.53      421.83     10.29 o
   0   6   1     1539.13     1388.78     17.95 o
   2   6   1     3458.72     3243.93     29.61 o
   4   6   1      112.17      127.48      8.53 o
   6   6   1      375.38      351.23     11.72 o
   8   6   1      585.87      619.59     14.78 o
  10   6   1        3.93       -6.67      6.67 o
  12   6   1      162.12      130.44     10.61 o
  14   6   1      115.39      114.83     10.32 o
  16   6   1        1.57      -11.36     11.40 o
  18   6   1       34.64       24.53     10.60 o
  20   6   1       51.86       57.17     12.48 o
  22   6   1       16.87       40.65     21.67 o
 -21   7   1        6.17       22.46     21.04 o
 -19   7   1       13.90       33.47     12.34 o
 -17   7   1       94.94       87.20     13.34 o
 -15   7   1        0.34       17.48     10.63 o
 -13   7   1       91.26       69.70     11.97 o
 -11   7   1      212.53      223.03     11.30 o
  -9   7   1      132.55      172.23     10.65 o
  -7   7   1        7.05        9.59      7.31 o
  -5   7   1      178.76      149.78      9.46 o
  -3   7   1      286.17      272.21     10.83 o
  -1   7   1      834.43      801.39     16.53 o
   1   7   1      729.91      733.33     18.28 o
   3   7   1     2526.57     2369.51     29.40 o
   5   7   1     4018.31     3838.89     39.95 o
   7   7   1      615.08      516.64     14.98 o
   9   7   1       42.64       34.22      9.13 o
  11   7   1       83.37       75.23      9.96 o
  13   7   1      319.43      308.12     17.67 o
  15   7   1        0.23        7.06     10.26 o
  17   7   1        0.01       -1.68     10.24 o
  19   7   1      166.09      116.97     14.04 o
 -18   8   1        5.68       27.95     15.38 o
 -16   8   1       22.04       19.57     17.18 o
 -14   8   1       75.04       78.14     12.94 o
 -12   8   1      106.29      111.19     20.66 o
 -10   8   1      194.94      164.50     12.31 o
  -8   8   1       81.01       73.60      9.35 o
  -6   8   1      272.00      241.02     11.73 o
  -4   8   1      192.57      180.86     14.15 o
  -2   8   1      300.52      294.60     13.68 o
   0   8   1      144.26      125.95     10.59 o
   2   8   1     1959.58     1873.96     31.34 o
   4   8   1      415.50      457.64     16.33 o
   6   8   1      436.05      420.61     16.51 o
   8   8   1      451.90      428.87     17.64 o
  10   8   1      257.91      228.99     13.59 o
  12   8   1        0.90       20.19     12.92 o
  14   8   1       10.37       -0.54     10.67 o
  16   8   1       86.39       65.49     12.89 o
 -15   9   1        1.61       -1.27     19.77 o
 -13   9   1       19.88       26.30     11.38 o
 -11   9   1        6.51       14.51     11.03 o
  -9   9   1        0.41       -2.85     14.08 o
  -7   9   1        0.05        4.80     10.99 o
  -5   9   1        0.21       -1.84      8.41 o
  -3   9   1       97.56       70.18     10.50 o
  -1   9   1       15.90       23.56      9.00 o
   1   9   1        2.03       -7.69     15.19 o
   3   9   1      244.16      236.85     16.35 o
   5   9   1      322.17      307.70     18.09 o
   7   9   1      115.69       88.14     13.24 o
   9   9   1       54.46       45.08     11.94 o
  11   9   1       69.50       66.07     17.08 o
  13   9   1       23.71       40.16     12.39 o
  15   9   1        3.05       31.63     19.77 o
 -10  10   1       75.65       95.85     25.78 o
  -8  10   1       57.09       90.14     17.90 o
  -6  10   1        2.88      -11.13     11.56 o
  -4  10   1        0.03       18.66     11.52 o
  -2  10   1       20.58       24.80      9.67 o
   0  10   1       64.56       90.99     15.39 o
   2  10   1       37.24       35.07     11.44 o
   4  10   1       23.47       25.57     11.99 o
   6  10   1        1.55       19.42     12.24 o
   8  10   1       99.56      103.42     18.09 o
  -5  11   1        7.15       11.23     23.73 o
   1  11   1      116.05      164.50     27.21 o
 -28   0   2       58.92       60.90     21.99 o
 -26   0   2      102.59      123.14     16.60 o
 -24   0   2       52.71       52.16     14.87 o
 -22   0   2     5307.76     5498.91     67.74 o
 -20   0   2     1036.91     1037.88     32.56 o
 -18   0   2        8.02       52.50     25.94 o
 -16   0   2      249.94      288.62     12.16 o
 -14   0   2     4135.44     3859.10     44.06 o
 -12   0   2    20576.70    21476.20    165.81 o
 -10   0   2    12791.32    13711.69    109.05 o
  -8   0   2    22860.87    23331.59    173.15 o
  -6   0   2   132488.95   131679.09   1165.23 o
  -4   0   2     3231.51     3574.58     35.16 o
  -2   0   2     1325.67     1030.43     10.60 o
   0   0   2      449.99      392.48      6.37 o
   2   0   2    16758.40    16942.85    125.17 o
   4   0   2     1170.54     1054.14     13.64 o
   6   0   2       69.14      119.16      6.18 o
   8   0   2     6453.92     7542.66     65.23 o
  10   0   2     7820.33     8819.19     76.91 o
  12   0   2      388.35      337.09     11.58 o
  14   0   2     7768.67     8048.18     76.63 o
  16   0   2       88.02       84.81      8.66 o
  18   0   2        8.61       -1.63      7.02 o
  20   0   2       26.33       24.97     14.73 o
  22   0   2      111.65       87.94     10.99 o
  24   0   2      178.17      192.02     24.36 o
  26   0   2       50.84       42.71     18.82 o
 -29   1   2       12.62       32.11     32.90 o
 -27   1   2      136.43      178.81     15.55 o
 -25   1   2       36.25       21.77     11.40 o
 -23   1   2      212.12      231.62     13.90 o
 -21   1   2      384.31      375.30     27.60 o
 -19   1   2      495.46      429.64     14.06 o
 -17   1   2        9.20        6.21      5.97 o
 -15   1   2      235.27      201.84      7.42 o
 -13   1   2     1140.97     1071.99     14.04 o
 -11   1   2      365.07      352.22      7.36 o
  -9   1   2     4497.23     4547.19     42.28 o
  -7   1   2    23108.29    23077.94    120.83 o
  -5   1   2    20772.65    21221.04    111.64 o
  -3   1   2     3711.43     3764.03     24.10 o
  -1   1   2    35749.91    35588.73    233.90 o
   1   1   2     4600.46     4879.44     29.40 o
   3   1   2     8589.22     8670.47     52.66 o
   5   1   2     5199.59     5503.59     36.72 o
   7   1   2       51.26       47.58      3.80 o
   9   1   2     1545.47     1547.06     15.81 o
  11   1   2     1536.26     1786.78     18.53 o
  13   1   2     4942.69     5131.61     38.78 o
  15   1   2       42.57       44.10      5.17 o
  17   1   2        0.60        2.25      4.92 o
  19   1   2      778.92      728.89     15.11 o
  21   1   2      226.97      231.54     14.41 o
  23   1   2      105.94      102.64     11.61 o
  25   1   2       50.86       57.19     13.71 o
 -28   2   2       93.13       94.88     17.41 o
 -26   2   2      243.83      279.57     18.00 o
 -24   2   2      496.30      497.12     21.63 o
 -22   2   2      806.99      856.39     25.62 o
 -20   2   2      214.93      205.60     19.29 o
 -18   2   2      171.65      167.93      9.03 o
 -16   2   2       14.18       17.62      4.77 o
 -14   2   2     1338.54     1315.48     16.07 o
 -12   2   2      878.67      905.29     12.16 o
 -10   2   2     2531.07     2554.36     20.93 o
  -8   2   2      103.93       81.52      5.62 o
  -6   2   2     2186.68     2536.03     21.35 o
  -4   2   2     9733.64    11153.55     68.02 o
  -2   2   2     3405.44     3200.98     21.07 o
   0   2   2    18541.66    18687.09     98.06 o
   2   2   2   153257.91   143799.84    991.85 o
   4   2   2     5810.71     5649.93     35.13 o
   6   2   2    12824.31    13985.75     77.74 o
   8   2   2      207.87      198.08      6.83 o
  10   2   2     8777.07     9671.37     64.79 o
  12   2   2       81.03       74.50      8.16 o
  14   2   2     1573.62     1542.34     20.31 o
  16   2   2     1472.93     1528.33     21.54 o
  18   2   2        2.52        0.87      5.29 o
  20   2   2        7.60        3.86      7.13 o
  22   2   2       92.49       98.94     12.07 o
  24   2   2       17.84        6.36     11.68 o
  26   2   2       26.81       16.61     17.24 o
 -27   3   2       78.98      144.76     19.03 o
 -25   3   2      957.02      928.95     35.29 o
 -23   3   2       25.04       17.57     11.04 o
 -21   3   2      100.38       96.15     10.70 o
 -19   3   2      885.32      849.78     21.19 o
 -17   3   2      473.55      463.33     18.08 o
 -15   3   2      161.61      182.01      8.11 o
 -13   3   2      393.72      424.26      8.91 o
 -11   3   2      270.65      219.56      6.22 o
  -9   3   2     1236.39     1370.22     15.83 o
  -7   3   2       18.45        8.16      4.04 o
  -5   3   2      668.43      782.94     11.49 o
  -3   3   2    24614.88    24555.24    129.33 o
  -1   3   2     5656.53     6037.11     37.63 o
   1   3   2     2096.88     2152.53     20.27 o
   3   3   2       10.71       27.09      8.80 o
   5   3   2      707.49      908.18     17.95 o
   7   3   2     4606.02     4714.24     36.62 o
   9   3   2       26.46       18.97      4.33 o
  11   3   2       26.58        1.35      6.41 o
  13   3   2     2623.72     2641.89     25.96 o
  15   3   2      235.56      215.76      8.18 o
  17   3   2      222.79      207.90     11.20 o
  19   3   2        0.76       -8.64     10.98 o
  21   3   2      256.08      262.49     16.12 o
  23   3   2       10.34       20.43     10.80 o
  25   3   2       91.02       54.89     19.14 o
 -26   4   2      574.75      730.13     45.08 o
 -24   4   2       11.36       13.70     13.47 o
 -22   4   2      259.50      269.89     14.89 o
 -20   4   2       46.12       45.04      9.51 o
 -18   4   2      247.26      222.48     16.37 o
 -16   4   2     1222.74     1215.03     24.01 o
 -14   4   2      582.86      615.64     14.92 o
 -12   4   2      257.77      279.53      9.36 o
 -10   4   2        2.75       -4.26      6.88 o
  -8   4   2      891.51      806.81     13.78 o
  -6   4   2     1177.27     1156.82     16.08 o
  -4   4   2      206.36      187.44      6.06 o
  -2   4   2       49.96       22.11      6.66 o
   0   4   2     8359.74     8765.03     53.71 o
   2   4   2      451.71      454.84      9.43 o
   4   4   2     1619.21     1487.04     18.51 o
   6   4   2     5350.62     5687.49     39.91 o
   8   4   2        0.37        1.79      8.42 o
  10   4   2      215.73      251.65      7.87 o
  12   4   2        7.59       22.31      5.32 o
  14   4   2      666.73      704.67     15.31 o
  16   4   2      340.24      349.93     13.59 o
  18   4   2      166.96      166.10     17.37 o
  20   4   2        0.00       -7.82     10.46 o
  22   4   2      196.99      203.54     16.04 o
  24   4   2       29.37       53.95     21.99 o
 -23   5   2       63.23       53.19     17.20 o
 -21   5   2      186.71      214.68     16.24 o
 -19   5   2      201.17      191.63     12.87 o
 -17   5   2      148.84      166.69     11.94 o
 -15   5   2       27.12       19.03      8.68 o
 -13   5   2      442.30      391.12     11.82 o
 -11   5   2        0.36        5.15      5.52 o
  -9   5   2       85.61       98.97      7.16 o
  -7   5   2      289.12      331.56     10.09 o
  -5   5   2     1349.52     1244.81     14.91 o
  -3   5   2     2710.08     2719.08     24.28 o
  -1   5   2      222.11      203.29      7.08 o
   1   5   2       67.97       88.60      7.67 o
   3   5   2     3710.62     3709.42     56.52 o
   5   5   2    11097.73    11176.33     69.42 o
   7   5   2      507.61      469.07     13.28 o
   9   5   2     1017.98      987.65     17.28 o
  11   5   2        0.34       -3.80      5.73 o
  13   5   2       37.33       46.62      7.77 o
  15   5   2        0.21        1.10      7.32 o
  17   5   2       21.84       18.60     10.16 o
  19   5   2      122.23      135.99     13.65 o
  21   5   2       90.85       89.35     13.08 o
  23   5   2        0.61       11.23     13.91 o
 -24   6   2      351.52      465.19     41.44 o
 -22   6   2       38.13       32.77     12.07 o
 -20   6   2       17.74       39.63     11.92 o
 -18   6   2      234.17      268.79     17.26 o
 -16   6   2      506.98      511.75     18.19 o
 -14   6   2      340.17      359.33     15.36 o
 -12   6   2     1630.78     1726.61     25.41 o
 -10   6   2       39.77       50.29      7.42 o
  -8   6   2      818.64      734.06     15.70 o
  -6   6   2     1197.05     1244.99     19.80 o
  -4   6   2      412.90      427.77     12.02 o
  -2   6   2     1313.37     1295.76     22.71 o
   0   6   2      213.96      193.07      7.85 o
   2   6   2        1.30       -2.42      5.33 o
   4   6   2      839.29      838.58     16.23 o
   6   6   2     3311.15     3228.77     34.15 o
   8   6   2       55.44       62.28      7.59 o
  10   6   2      605.14      543.99     16.65 o
  12   6   2      123.75      105.74      9.93 o
  14   6   2       45.33       46.81     10.84 o
  16   6   2      725.55      713.90     24.74 o
  18   6   2       21.32       12.77     10.59 o
  20   6   2       22.85       26.69     12.59 o
 -21   7   2       68.90       75.61     24.36 o
 -19   7   2      406.29      489.09     26.51 o
 -17   7   2       51.67       37.61     12.03 o
 -15   7   2       22.19       35.03     11.65 o
 -13   7   2       45.32       62.74     10.16 o
 -11   7   2       52.47       39.49      8.27 o
  -9   7   2      292.13      322.72     12.45 o
  -7   7   2       58.03       40.74      7.48 o
  -5   7   2      577.91      550.65     14.57 o
  -3   7   2      606.26      580.94     14.60 o
  -1   7   2      430.36      387.95     12.12 o
   1   7   2       12.97       11.13      8.32 o
   3   7   2      251.29      205.41     12.02 o
   5   7   2     1712.24     1494.43     23.55 o
   7   7   2      412.26      340.49     14.91 o
   9   7   2      567.79      523.17     17.37 o
  11   7   2       23.55        4.18      9.68 o
  13   7   2        4.06       -7.32      8.27 o
  15   7   2      194.77      178.08     14.93 o
  17   7   2        5.99       17.65     10.22 o
  19   7   2        0.05       28.28     18.66 o
 -18   8   2       91.13      115.86     14.66 o
 -16   8   2        0.45        5.14     11.26 o
 -14   8   2       20.32       19.39     10.95 o
 -12   8   2        0.01       -8.59     10.84 o
 -10   8   2        0.09       -1.66      8.72 o
  -8   8   2      638.02      611.46     16.77 o
  -6   8   2      478.95      465.13     14.84 o
  -4   8   2      185.94      197.29     15.55 o
  -2   8   2      674.82      672.67     19.07 o
   0   8   2      211.44      200.22     12.83 o
   2   8   2       64.97       86.22     10.21 o
   4   8   2      333.53      284.87     16.75 o
   6   8   2      230.70      197.00     15.23 o
   8   8   2      247.44      223.24     13.52 o
  10   8   2       28.56       21.84      9.25 o
  12   8   2      184.60      161.21     14.94 o
  14   8   2       49.09       58.38     12.24 o
  16   8   2        1.64       -8.73     13.75 o
 -15   9   2        8.82       13.44     14.15 o
 -13   9   2       30.62       39.66     12.61 o
 -11   9   2        0.45       -4.88     10.85 o
  -9   9   2       93.57      105.16     13.34 o
  -7   9   2        0.81        3.28      8.79 o
  -5   9   2       58.22       52.74      9.74 o
  -3   9   2      496.97      508.53     18.05 o
  -1   9   2       36.45       31.20      8.86 o
   1   9   2        7.44       17.81     12.55 o
   3   9   2       74.56       56.23     11.69 o
   5   9   2      383.48      365.06     19.66 o
   7   9   2       48.61       38.87     11.96 o
   9   9   2        4.32       15.52     11.47 o
  11   9   2        0.47       29.06     15.09 o
  13   9   2       31.05       32.58     19.93 o
  15   9   2        0.35       35.27     19.14 o
 -10  10   2       72.79       54.57     24.99 o
  -8  10   2       37.83       34.82     32.50 o
  -6  10   2       53.49       58.06     13.58 o
  -4  10   2        0.50        3.47      9.34 o
  -2  10   2       26.31       31.61     12.02 o
   0  10   2        7.01       20.26     12.34 o
   2  10   2       23.26       27.74     12.28 o
   4  10   2        5.68       15.55     14.15 o
   6  10   2       39.36       37.55     12.61 o
   8  10   2       75.54       63.74     22.62 o
  -1  11   2       81.80       98.54     25.47 o
 -29   1   3        0.54       -0.75     11.49 o
 -27   1   3        7.18       34.47     12.07 o
 -25   1   3       35.94       45.42     12.59 o
 -23   1   3     4978.47     5080.42     56.52 o
 -21   1   3     2938.70     2915.00     38.94 o
 -19   1   3     2913.01     2816.37     32.08 o
 -17   1   3     1029.64     1027.90     15.40 o
 -15   1   3      992.01     1037.08     18.47 o
 -13   1   3    13787.34    13757.60     80.13 o
 -11   1   3      445.66      398.03      9.60 o
  -9   1   3     6283.53     6031.90     37.90 o
  -7   1   3     6627.63     6337.98     38.15 o
  -5   1   3      589.03      476.95      6.84 o
  -3   1   3    11442.60    11049.35     59.92 o
  -1   1   3     1183.40     1294.14      9.88 o
   1   1   3     8180.55     8774.73     59.13 o
   3   1   3     4134.05     3908.76     35.56 o
   5   1   3     3502.59     3581.00     24.65 o
   7   1   3    11909.44    12731.51     72.05 o
   9   1   3     8233.83     9064.79     60.83 o
  11   1   3      262.29      222.29      6.82 o
  13   1   3     2727.59     3045.68     27.43 o
  15   1   3       30.25       50.28      7.10 o
  17   1   3       25.17       38.87      5.50 o
  19   1   3       77.64       93.20      7.11 o
  21   1   3       78.02       69.18      7.93 o
  23   1   3       29.49       27.75      9.59 o
  25   1   3      101.73      135.08     23.88 o
 -28   2   3       27.89       51.19     17.50 o
 -26   2   3       16.56       15.34     12.94 o
 -24   2   3      464.46      608.95     35.61 o
 -22   2   3      239.83      268.56     22.29 o
 -20   2   3     1821.67     1799.26     31.55 o
 -18   2   3       90.91       95.02      8.40 o
 -16   2   3     2062.42     2006.12     21.33 o
 -14   2   3     3302.59     2909.51     25.42 o
 -12   2   3     1413.40     1525.06     15.91 o
 -10   2   3     3496.76     3480.83     25.62 o
  -8   2   3    10494.96    10131.22     58.19 o
  -6   2   3      886.10     1009.51     12.29 o
  -4   2   3     8051.36     7875.94     50.49 o
  -2   2   3    15961.22    16485.19     87.55 o
   0   2   3     6400.02     6850.99     39.98 o
   2   2   3    20382.16    21711.90    114.19 o
   4   2   3    12125.22    12864.63     77.80 o
   6   2   3     2769.22     3085.70     25.44 o
   8   2   3     3938.09     3717.11     28.34 o
  10   2   3      448.68      460.15     10.17 o
  12   2   3      875.63      832.01     14.06 o
  14   2   3      873.30      880.47     15.52 o
  16   2   3        6.14        4.34      5.06 o
  18   2   3      202.15      179.07     10.17 o
  20   2   3       22.85       25.17      7.08 o
  22   2   3       14.85       31.40     10.49 o
  24   2   3      111.93      115.20     15.69 o
 -27   3   3      108.64      126.94     18.73 o
 -25   3   3       16.83       35.81     12.26 o
 -23   3   3     1233.08     1214.75     39.30 o
 -21   3   3      576.32      577.11     18.80 o
 -19   3   3      263.50      228.99     22.85 o
 -17   3   3     2210.65     2093.24     31.35 o
 -15   3   3     1014.45      964.41     23.68 o
 -13   3   3       19.91       31.88      8.69 o
 -11   3   3     1104.56     1060.98     12.47 o
  -9   3   3     1220.64      938.00     13.58 o
  -7   3   3     2538.38     2726.86     24.77 o
  -5   3   3     9211.15     9920.73     64.47 o
  -3   3   3     5911.69     5889.39     36.90 o
  -1   3   3     5006.45     5123.35     33.17 o
   1   3   3    13892.52    15892.94     86.88 o
   3   3   3     2451.68     2553.10     20.70 o
   5   3   3    13647.47    15255.73     85.69 o
   7   3   3     2628.76     2834.98     24.02 o
   9   3   3     1818.99     1762.25     20.35 o
  11   3   3      450.73      498.48     10.31 o
  13   3   3      949.99      884.31     14.36 o
  15   3   3     1369.33     1318.45     20.75 o
  17   3   3       12.97       19.18      7.39 o
  19   3   3      174.72      168.87     11.42 o
  21   3   3        1.02       -4.70      9.50 o
  23   3   3        4.43       11.76     10.49 o
  25   3   3        0.95        1.90     15.66 o
 -26   4   3      341.15      393.77     26.05 o
 -24   4   3      112.69      135.98     14.87 o
 -22   4   3      354.10      368.53     16.32 o
 -20   4   3      277.20      257.41     13.79 o
 -18   4   3      377.25      345.98     14.75 o
 -16   4   3        4.63       12.55      7.79 o
 -14   4   3     1634.22     1715.52     27.37 o
 -12   4   3     1013.67      926.86     15.58 o
 -10   4   3      636.81      622.99     15.59 o
  -8   4   3     5734.01     5773.46     45.34 o
  -6   4   3      505.84      497.33     10.46 o
  -4   4   3     7539.77     7612.00     47.72 o
  -2   4   3     6914.22     6951.69     44.51 o
   0   4   3     6218.68     6299.75     41.57 o
   2   4   3     9981.03    10718.67     64.09 o
   4   4   3    41376.66    43595.66    225.74 o
   6   4   3      173.58      154.81      7.18 o
   8   4   3      382.97      372.02     10.68 o
  10   4   3       51.26       50.83      5.08 o
  12   4   3      460.49      514.18     12.61 o
  14   4   3      131.14      107.12      9.04 o
  16   4   3      666.53      580.74     17.24 o
  18   4   3      339.14      298.60     16.54 o
  20   4   3        1.60       -1.98      9.61 o
  22   4   3       22.67       44.01     11.51 o
  24   4   3       32.39       37.09     14.28 o
 -23   5   3      233.56      302.25     18.96 o
 -21   5   3        0.81        1.74      9.14 o
 -19   5   3      252.09      239.47     13.78 o
 -17   5   3      263.65      251.07     14.50 o
 -15   5   3       16.17       10.25      8.22 o
 -13   5   3      152.24      143.12     10.52 o
 -11   5   3      130.85      121.74      7.69 o
  -9   5   3      144.44      151.83      7.93 o
  -7   5   3     1914.83     2147.48     24.90 o
  -5   5   3      806.68      764.36     14.06 o
  -3   5   3      173.52      174.02      6.49 o
  -1   5   3      189.61      246.22      7.50 o
   1   5   3      390.31      347.89     15.19 o
   3   5   3      544.12      612.96     11.56 o
   5   5   3     4692.44     4637.36     36.27 o
   7   5   3       82.33       83.48      7.22 o
   9   5   3       40.78       71.81      6.89 o
  11   5   3       79.33       68.87      8.12 o
  13   5   3      169.44      161.00     10.31 o
  15   5   3      337.78      349.25     14.34 o
  17   5   3        7.38       10.04      9.66 o
  19   5   3       15.13       20.32     13.11 o
  21   5   3        2.46       -2.09     16.75 o
  23   5   3        0.96       20.88     22.46 o
 -24   6   3        1.49       31.63     23.57 o
 -22   6   3        3.95       32.06     11.79 o
 -20   6   3      248.90      224.18     16.67 o
 -18   6   3      155.89      169.51     14.00 o
 -16   6   3        0.25        3.06      9.02 o
 -14   6   3     2484.83     2399.31     38.01 o
 -12   6   3      652.16      627.34     18.22 o
 -10   6   3       28.88       37.15      6.74 o
  -8   6   3      387.81      410.81     12.04 o
  -6   6   3      261.70      281.61     10.21 o
  -4   6   3      159.10      131.44      9.19 o
  -2   6   3       78.26       82.25      7.03 o
   0   6   3        7.80       -2.13      4.93 o
   2   6   3      726.74      649.96     12.53 o
   4   6   3     1600.02     1579.58     19.88 o
   6   6   3     1636.86     1540.40     24.12 o
   8   6   3     1450.63     1340.57     24.83 o
  10   6   3      359.41      326.41     13.60 o
  12   6   3      183.62      169.63     11.24 o
  14   6   3      317.28      284.10     13.66 o
  16   6   3        8.97        2.91      9.90 o
  18   6   3       83.72       80.20     12.28 o
  20   6   3        0.20        1.00     14.94 o
 -23   7   3       66.86      148.37     30.37 o
 -21   7   3       45.76       58.47     13.64 o
 -19   7   3      207.93      221.31     24.09 o
 -17   7   3      192.38      191.60     16.51 o
 -15   7   3       97.46       92.85     11.67 o
 -13   7   3       10.36       -0.04      9.57 o
 -11   7   3      249.14      236.24     13.09 o
  -9   7   3      219.23      227.66     10.94 o
  -7   7   3      243.87      227.55     10.49 o
  -5   7   3      141.11      139.78      9.09 o
  -3   7   3       47.94       31.80      6.92 o
  -1   7   3      388.94      390.72     12.18 o
   1   7   3      402.01      339.80     13.14 o
   3   7   3      115.36       86.32      9.19 o
   5   7   3      175.49      177.83     11.77 o
   7   7   3     1408.33     1231.56     25.10 o
   9   7   3      186.71      175.96     11.82 o
  11   7   3        0.17        0.83      7.89 o
  13   7   3        5.32       -6.38      8.03 o
  15   7   3       35.59       24.55     11.03 o
  17   7   3        7.38        8.64     11.17 o
 -18   8   3       29.88       44.59     13.57 o
 -16   8   3        0.64      -10.02     13.10 o
 -14   8   3      277.16      265.58     17.62 o
 -12   8   3      749.68      755.89     22.11 o
 -10   8   3        9.12       11.61     12.33 o
  -8   8   3       54.52       43.92      8.36 o
  -6   8   3      486.83      468.44     14.71 o
  -4   8   3      637.34      665.68     19.03 o
  -2   8   3      444.38      463.94     16.29 o
   0   8   3       31.00       29.13      8.49 o
   2   8   3      207.05      212.41     20.02 o
   4   8   3        4.43        4.50     10.18 o
   6   8   3        2.42       -9.69      9.95 o
   8   8   3      143.93      144.07     11.92 o
  10   8   3       91.43       84.11     10.76 o
  12   8   3        0.63        9.74      8.95 o
  14   8   3       86.86      100.70     23.29 o
  16   8   3      153.33      226.50     28.63 o
 -15   9   3       10.24       -0.88     11.71 o
 -13   9   3       51.48       64.11     13.03 o
 -11   9   3      140.77      136.04     15.07 o
  -9   9   3      132.45       96.69     13.16 o
  -7   9   3      106.89       96.12     11.15 o
  -5   9   3        0.21       -4.58      8.54 o
  -3   9   3       53.22       70.92     10.03 o
  -1   9   3      156.83      145.65     14.18 o
   1   9   3      187.95      176.50     15.73 o
   3   9   3       78.66       81.69     12.59 o
   5   9   3      166.34      175.19     15.32 o
   7   9   3      309.38      278.82     17.80 o
   9   9   3        6.59       34.56     19.11 o
  11   9   3        0.20       20.16     15.71 o
  13   9   3       45.21       59.63     20.40 o
 -10  10   3        9.02        4.11     21.99 o
  -8  10   3        2.88        0.43     14.72 o
  -6  10   3       32.84       46.66     12.23 o
  -4  10   3        9.65        9.73     16.35 o
  -2  10   3        4.26        3.88     11.26 o
   0  10   3        8.09      -10.35     19.25 o
   2  10   3       14.99       16.68     11.24 o
   4  10   3       16.13       28.63     12.35 o
   6  10   3        4.98       16.53     12.47 o
   8  10   3       20.64       30.69     21.99 o
  -3  11   3       30.20       45.24     25.78 o
 -28   0   4       98.94       91.11     24.04 o
 -26   0   4        9.58       27.61     11.74 o
 -24   0   4     1018.43      973.09     33.97 o
 -22   0   4        0.20       28.98     27.60 o
 -20   0   4    12068.76    12245.49    245.56 o
 -18   0   4     1929.13     1845.64     62.87 o
 -16   0   4        0.23       -0.80      6.39 o
 -14   0   4     8399.76     8530.13     77.21 o
 -12   0   4    16446.06    17163.18    135.12 o
 -10   0   4     6136.41     6281.70     55.89 o
  -8   0   4     5591.81     5796.15     50.36 o
  -6   0   4    52246.77    51417.02    465.12 o
  -4   0   4     2499.14     2064.34     20.29 o
  -2   0   4     9435.05    10582.20     80.60 o
   0   0   4     7417.89     7115.82     56.44 o
   2   0   4    34943.52    36980.73    266.17 o
   4   0   4     3178.50     2759.03     28.14 o
   6   0   4     7047.19     6727.39     58.86 o
   8   0   4    19820.24    22328.45    178.61 o
  10   0   4       22.28       45.48     10.12 o
  12   0   4     7528.87     7253.68     81.76 o
  14   0   4      335.52      346.32     13.08 o
  16   0   4        1.24        5.15      5.90 o
  18   0   4      418.54      423.49     16.32 o
  20   0   4      177.09      125.37     14.44 o
  22   0   4       11.11      -10.95     10.95 o
  24   0   4       85.07       69.28     19.14 o
  26   0   4        0.13       13.60     17.87 o
 -29   1   4        9.07       43.07     16.99 o
 -27   1   4      306.71      323.41     19.50 o
 -25   1   4      162.30      161.62     15.30 o
 -23   1   4      692.33      777.93     24.85 o
 -21   1   4     2233.56     2093.00     43.08 o
 -19   1   4      228.57      257.10     11.12 o
 -17   1   4      302.83      330.87     10.64 o
 -15   1   4     3115.43     2802.53     25.33 o
 -13   1   4     1887.16     2063.01     19.56 o
 -11   1   4     1642.46     1783.81     16.49 o
  -9   1   4     2422.34     2569.39     22.82 o
  -7   1   4      575.59      425.63      8.21 o
  -5   1   4     2558.77     2500.38     19.73 o
  -3   1   4     5815.66     5908.77     34.24 o
  -1   1   4     1127.41     1158.04     11.46 o
   1   1   4     7163.58     7649.73     48.05 o
   3   1   4      206.07      356.66      8.80 o
   5   1   4       30.47       22.26      2.90 o
   7   1   4     9023.88     9257.16     55.45 o
   9   1   4      353.87      352.50      8.30 o
  11   1   4       31.71       46.05      4.55 o
  13   1   4      601.25      567.68     11.21 o
  15   1   4      293.02      242.80      8.34 o
  17   1   4       31.77       29.43      5.47 o
  19   1   4      177.41      150.00     13.28 o
  21   1   4       31.07       33.81      7.51 o
  23   1   4      218.91      243.60     33.93 o
  25   1   4       25.77       43.34     18.51 o
 -28   2   4       21.37       14.57     12.95 o
 -26   2   4        0.14       13.88     11.58 o
 -24   2   4      673.35      634.70     23.67 o
 -22   2   4      143.33      156.56     14.03 o
 -20   2   4     7159.06     7020.48     68.08 o
 -18   2   4      642.89      651.63     14.71 o
 -16   2   4       50.31       31.74      6.16 o
 -14   2   4      439.12      441.79      8.87 o
 -12   2   4    10275.94    11014.97     65.32 o
 -10   2   4     1212.65     1315.36     13.06 o
  -8   2   4     9472.79    10160.03     58.43 o
  -6   2   4     3507.48     3469.93     32.13 o
  -4   2   4    19432.33    20288.58    107.17 o
  -2   2   4      708.67      853.82     11.13 o
   0   2   4     1010.60      930.05      9.39 o
   2   2   4      278.70      228.28      6.74 o
   4   2   4     1477.12     1624.27     14.76 o
   6   2   4     2974.76     3472.25     27.19 o
   8   2   4      284.28      319.47      7.35 o
  10   2   4      677.46      561.17     10.24 o
  12   2   4       37.13       47.40      4.96 o
  14   2   4     1065.64     1067.69     23.54 o
  16   2   4      430.29      451.45     15.62 o
  18   2   4        5.94       11.25      6.72 o
  20   2   4      279.68      214.90     11.83 o
  22   2   4        2.60        3.90     10.04 o
  24   2   4        8.30       13.41     14.48 o
 -27   3   4      203.18      217.63     17.61 o
 -25   3   4      300.70      356.02     19.59 o
 -23   3   4      117.45      154.52     14.87 o
 -21   3   4     1398.91     1365.23     27.43 o
 -19   3   4       69.12       54.31     10.24 o
 -17   3   4      112.94       98.93      9.19 o
 -15   3   4      567.46      604.62     15.99 o
 -13   3   4      381.82      322.31      7.44 o
 -11   3   4      976.74     1109.29     15.20 o
  -9   3   4     2297.43     2226.74     22.17 o
  -7   3   4        0.37       -2.53      4.71 o
  -5   3   4    12477.90    12344.46     77.83 o
  -3   3   4     4907.05     5105.64     33.14 o
  -1   3   4      507.67      467.73      7.60 o
   1   3   4    21999.54    22359.82    119.13 o
   3   3   4        7.99       10.00      5.19 o
   5   3   4     6247.17     6643.68     43.40 o
   7   3   4        4.67        3.60      5.48 o
   9   3   4     1020.55      951.37     18.19 o
  11   3   4     2413.21     2477.81     26.74 o
  13   3   4        7.44       14.20      5.36 o
  15   3   4      889.27      878.53     17.24 o
  17   3   4       79.23       57.61      7.13 o
  19   3   4      122.80      106.39     10.35 o
  21   3   4      445.52      478.56     20.88 o
  23   3   4        3.02       -1.86     10.74 o
  25   3   4       19.24       62.95     24.20 o
 -26   4   4       32.55       43.88     15.23 o
 -24   4   4      302.39      339.67     19.22 o
 -22   4   4       88.88      120.70     11.91 o
 -20   4   4      416.33      382.08     15.94 o
 -18   4   4     1425.71     1358.63     30.80 o
 -16   4   4      185.38      190.29     14.98 o
 -14   4   4      349.05      294.49     12.02 o
 -12   4   4        0.90        3.64      5.11 o
 -10   4   4      553.19      481.85     11.10 o
  -8   4   4       23.36       32.71      6.71 o
  -6   4   4       22.57       34.88      7.49 o
  -4   4   4       85.94       71.53      4.67 o
  -2   4   4      188.42      235.88      6.50 o
   0   4   4     1750.98     1786.77     17.63 o
   2   4   4     2844.50     2950.07     24.73 o
   4   4   4      957.99      931.57     13.16 o
   6   4   4      461.43      550.23     11.31 o
   8   4   4     1162.59     1106.59     15.12 o
  10   4   4      567.54      589.67     13.22 o
  12   4   4      481.76      419.98     11.76 o
  14   4   4       87.86       63.00      7.93 o
  16   4   4       42.74       32.35      8.04 o
  18   4   4      145.96      121.36     10.75 o
  20   4   4        4.38        9.06     10.27 o
  22   4   4       23.45        6.38     10.57 o
 -25   5   4      238.74      248.65     29.74 o
 -23   5   4      243.54      266.74     15.63 o
 -21   5   4       76.18       86.16     10.92 o
 -19   5   4      687.95      780.91     21.68 o
 -17   5   4     1655.03     1678.92     30.88 o
 -15   5   4      566.09      510.97     16.64 o
 -13   5   4       96.98       94.28      9.14 o
 -11   5   4      548.45      551.52     12.93 o
  -9   5   4      171.28      171.36      8.02 o
  -7   5   4        4.87        7.56      6.32 o
  -5   5   4      415.59      431.68     14.91 o
  -3   5   4     2550.85     2662.55     38.92 o
  -1   5   4      330.53      346.64      9.40 o
   1   5   4      229.48      197.27      8.12 o
   3   5   4       13.50       31.14     10.87 o
   5   5   4     1014.31      849.82     13.62 o
   7   5   4      145.55      128.87      7.73 o
   9   5   4       69.60       60.44      6.88 o
  11   5   4      255.62      204.73     11.08 o
  13   5   4       38.24       45.63      8.18 o
  15   5   4      427.74      433.33     15.94 o
  17   5   4      125.07      102.12     10.61 o
  19   5   4      255.37      281.77     17.37 o
  21   5   4        1.54       20.12     10.61 o
 -22   6   4       16.52       27.21     13.20 o
 -20   6   4      357.70      391.60     17.57 o
 -18   6   4       31.85       23.62      9.92 o
 -16   6   4      481.17      483.03     18.03 o
 -14   6   4      508.59      496.35     17.19 o
 -12   6   4      127.50      106.44     11.10 o
 -10   6   4      314.58      326.51     12.26 o
  -8   6   4      147.85      149.73      8.32 o
  -6   6   4       14.12       35.56     10.12 o
  -4   6   4      440.10      382.48     11.33 o
  -2   6   4      721.94      753.53     15.05 o
   0   6   4       42.95       51.52      5.61 o
   2   6   4     1477.42     1408.90     20.97 o
   4   6   4      682.66      644.18     15.93 o
   6   6   4       84.43       53.44      8.48 o
   8   6   4      197.30      164.74     10.81 o
  10   6   4      613.17      599.34     17.60 o
  12   6   4      263.85      230.15     12.47 o
  14   6   4        5.93        7.99      7.83 o
  16   6   4        7.76        2.28      9.55 o
  18   6   4        7.60        7.35     10.17 o
  20   6   4        1.35       -9.16     12.92 o
 -23   7   4       34.59       40.18     25.47 o
 -21   7   4       77.22      102.05     14.84 o
 -19   7   4       26.33       42.15     14.04 o
 -17   7   4        0.63       11.14      9.80 o
 -15   7   4       15.46       24.24     14.62 o
 -13   7   4      230.32      276.61     14.43 o
 -11   7   4     1367.34     1396.84     27.59 o
  -9   7   4        7.14        0.96      6.86 o
  -7   7   4      317.31      290.05     11.48 o
  -5   7   4      215.30      219.59     10.37 o
  -3   7   4      310.61      293.74     11.22 o
  -1   7   4       80.70       55.44      7.65 o
   1   7   4      640.15      577.32     16.30 o
   3   7   4      648.62      606.48     17.22 o
   5   7   4      249.73      225.20     12.53 o
   7   7   4      755.26      739.10     19.85 o
   9   7   4       71.33       76.75      9.63 o
  11   7   4       20.54       12.02      8.07 o
  13   7   4        0.07        5.14      8.13 o
  15   7   4       12.88       -9.58      9.58 o
  17   7   4       15.15       20.09     17.11 o
 -18   8   4       79.58      110.94     14.38 o
 -16   8   4       26.77       30.97     11.97 o
 -14   8   4      222.63      251.97     14.85 o
 -12   8   4      601.09      575.37     19.60 o
 -10   8   4      327.98      322.79     20.19 o
  -8   8   4      233.55      273.12     12.24 o
  -6   8   4       29.18       34.07      8.07 o
  -4   8   4      170.36      199.54     11.35 o
  -2   8   4      163.05      170.60     11.33 o
   0   8   4       20.22       33.90     10.33 o
   2   8   4       20.75       17.79      9.80 o
   4   8   4        9.81        5.09      9.88 o
   6   8   4       79.61       72.52     23.13 o
   8   8   4        1.46       10.56      8.62 o
  10   8   4      230.44      185.12     12.93 o
  12   8   4      284.70      252.77     14.38 o
  14   8   4       12.18       22.07     11.01 o
  16   8   4       32.52       35.27     18.51 o
 -15   9   4        1.90       12.33     12.75 o
 -13   9   4      174.83      196.22     16.70 o
 -11   9   4      259.14      257.37     15.21 o
  -9   9   4      398.71      456.29     18.28 o
  -7   9   4        3.59       10.16     10.32 o
  -5   9   4       90.83       61.52     10.19 o
  -3   9   4       61.81       81.83     12.54 o
  -1   9   4       37.63       58.34     11.94 o
   1   9   4       27.46       31.25     10.74 o
   3   9   4       15.47       10.38     10.47 o
   5   9   4       19.44       38.63     11.67 o
   7   9   4        9.17       10.07     10.50 o
   9   9   4       50.46       23.75     11.49 o
  11   9   4      100.18      111.99     22.62 o
 -12  10   4       46.72       53.15     25.31 o
 -10  10   4       22.58       42.07     23.73 o
  -8  10   4       90.28       93.53     13.64 o
  -6  10   4        1.18        3.00     28.71 o
  -4  10   4        0.10       -2.75     11.26 o
  -2  10   4       31.23       33.85     12.68 o
   0  10   4        1.96        1.87     10.80 o
   2  10   4       29.22       30.68     12.28 o
   4  10   4       13.38       31.97     12.34 o
   6  10   4       37.50       22.14     21.35 o
   8  10   4      100.64      117.05     26.57 o
  -3  11   4       42.39       60.90     26.57 o
 -29   1   5       67.73       98.90     14.71 o
 -27   1   5      368.35      372.64     20.35 o
 -25   1   5     2116.44     2119.30     50.69 o
 -23   1   5      565.04      516.38     18.13 o
 -21   1   5     7714.28     7653.63     72.19 o
 -19   1   5        0.22       22.22      8.17 o
 -17   1   5       24.43       44.10     16.97 o
 -15   1   5     2758.06     2653.95     24.05 o
 -13   1   5       13.73       45.02      7.19 o
 -11   1   5    10074.40    10215.35     67.51 o
  -9   1   5    19119.73    20783.23    122.74 o
  -7   1   5    20533.04    20691.90    120.61 o
  -5   1   5     5703.25     5137.27     31.46 o
  -3   1   5     2853.18     2893.19     19.75 o
  -1   1   5        1.25        5.04      1.71 o
   1   1   5     2754.66     3095.10     24.11 o
   3   1   5     3636.36     3955.32     31.71 o
   5   1   5     3441.09     3523.37     27.61 o
   7   1   5        1.49       -4.33      4.33 o
   9   1   5     3165.97     3447.30     27.80 o
  11   1   5     1091.60     1144.94     15.16 o
  13   1   5     3382.20     3132.87     43.92 o
  15   1   5      442.16      403.58     10.44 o
  17   1   5      111.31       95.88      7.81 o
  19   1   5      649.62      573.44     15.50 o
  21   1   5       26.56       13.46      8.36 o
  23   1   5       78.50       79.51     12.03 o
 -28   2   5        0.00       17.91     12.34 o
 -26   2   5       44.95       65.81     13.00 o
 -24   2   5      458.09      459.98     20.96 o
 -22   2   5      504.36      489.28     19.84 o
 -20   2   5     2547.97     2427.86     41.84 o
 -18   2   5     2428.22     2314.94     27.74 o
 -16   2   5       42.92       32.20      6.01 o
 -14   2   5     3269.44     3300.44     31.38 o
 -12   2   5      842.70      901.16     13.94 o
 -10   2   5     1103.82      960.70     13.33 o
  -8   2   5      598.28      665.70     10.08 o
  -6   2   5     1712.86     1713.15     14.34 o
  -4   2   5     1348.00     1239.04     11.58 o
  -2   2   5      240.66      175.14      5.71 o
   0   2   5     3178.21     3011.81     24.55 o
   2   2   5     5819.82     6474.45     44.96 o
   4   2   5       62.04       15.50      3.68 o
   6   2   5     8713.56     8799.01     54.03 o
   8   2   5       89.33      141.83      6.77 o
  10   2   5     2205.08     2122.81     28.71 o
  12   2   5      141.08      152.03      6.74 o
  14   2   5        1.75       -3.35      5.00 o
  16   2   5        5.12        6.68      5.71 o
  18   2   5        5.30       20.07      7.02 o
  20   2   5      392.49      330.22     14.17 o
  22   2   5        2.51       24.83     18.51 o
 -29   3   5       34.18       60.90     28.47 o
 -27   3   5      317.36      332.00     19.86 o
 -25   3   5       61.46       77.61     13.42 o
 -23   3   5     1206.11     1093.75     29.96 o
 -21   3   5      641.67      594.58     21.72 o
 -19   3   5     2152.35     2127.07     33.16 o
 -17   3   5      994.81      986.60     21.13 o
 -15   3   5      652.68      603.60     16.01 o
 -13   3   5     1707.83     1710.31     16.85 o
 -11   3   5      135.48      102.47      5.46 o
  -9   3   5       41.61       47.18      4.62 o
  -7   3   5    12300.47    13297.72     84.00 o
  -5   3   5      491.81      445.07     11.90 o
  -3   3   5       93.05      114.25      6.79 o
  -1   3   5      253.04      266.90      7.26 o
   1   3   5      238.75      330.21     10.81 o
   3   3   5       13.34        6.63      7.16 o
   5   3   5       74.80       83.29      8.08 o
   7   3   5      162.97      227.35     10.22 o
   9   3   5      360.54      394.62     11.72 o
  11   3   5        0.07        1.35      5.21 o
  13   3   5      247.66      261.58     10.78 o
  15   3   5      151.89      139.79      8.54 o
  17   3   5       52.59       50.34      7.28 o
  19   3   5      671.56      598.99     19.03 o
  21   3   5       27.28       27.36     10.59 o
  23   3   5       61.24       95.46     15.54 o
 -26   4   5      109.12      138.77     15.46 o
 -24   4   5      187.22      185.56     15.51 o
 -22   4   5      337.66      349.70     18.20 o
 -20   4   5      105.87      114.00     11.26 o
 -18   4   5     6748.53     6316.04     64.97 o
 -16   4   5      152.18      122.42     12.49 o
 -14   4   5      147.70      138.91      9.44 o
 -12   4   5     3787.60     3729.96     34.50 o
 -10   4   5     3260.77     3100.79     46.39 o
  -8   4   5       30.77       29.28      5.48 o
  -6   4   5      100.28       74.91      6.59 o
  -4   4   5     1193.18     1301.09     15.76 o
  -2   4   5      553.07      671.99     10.12 o
   0   4   5     1123.59      957.29     14.82 o
   2   4   5     2304.62     2298.20     21.05 o
   4   4   5       87.51      112.65      5.45 o
   6   4   5     1297.63     1172.79     15.02 o
   8   4   5      232.25      245.10      9.05 o
  10   4   5      415.21      383.61     11.84 o
  12   4   5       57.01       41.97      9.26 o
  14   4   5      112.01      115.86      9.54 o
  16   4   5       11.90       12.53      7.86 o
  18   4   5        0.19        2.79     10.18 o
  20   4   5      115.69      114.46     13.61 o
  22   4   5        0.02      -15.66     15.66 o
 -25   5   5       13.99       11.93     17.84 o
 -23   5   5       23.00       31.30     12.12 o
 -21   5   5       93.64       80.03     10.74 o
 -19   5   5      102.15       98.13     11.31 o
 -17   5   5     1213.48     1230.98     26.41 o
 -15   5   5       85.36       79.56      9.37 o
 -13   5   5       95.73       80.06      8.54 o
 -11   5   5      516.08      528.83     13.80 o
  -9   5   5      545.74      565.26     12.70 o
  -7   5   5       13.92        2.73      5.35 o
  -5   5   5       43.68       12.12      5.60 o
  -3   5   5       51.27       71.40      5.15 o
  -1   5   5       63.64       91.69      7.66 o
   1   5   5      461.74      517.37     10.26 o
   3   5   5     1825.11     1771.04     19.93 o
   5   5   5      937.48      946.15     16.64 o
   7   5   5        7.29       24.04      8.53 o
   9   5   5      550.70      478.24     12.74 o
  11   5   5        1.88        7.84      6.71 o
  13   5   5      714.19      638.53     18.59 o
  15   5   5       16.91        8.99     10.43 o
  17   5   5      698.23      572.21     18.90 o
  19   5   5       17.57       27.27     14.45 o
  21   5   5       22.76       32.05     21.75 o
 -22   6   5        0.34        4.88      9.52 o
 -20   6   5      185.29      212.54     14.28 o
 -18   6   5     1127.70     1147.29     26.98 o
 -16   6   5     1184.20     1282.16     34.29 o
 -14   6   5       34.13       10.00      8.39 o
 -12   6   5      121.19      129.94     10.26 o
 -10   6   5       44.38       78.47      7.26 o
  -8   6   5      361.36      357.02     11.33 o
  -6   6   5        9.52       11.35      6.05 o
  -4   6   5        6.96       10.07      5.74 o
  -2   6   5      164.87      212.36      9.03 o
   0   6   5       25.91       27.79      5.62 o
   2   6   5        3.98        5.41      5.54 o
   4   6   5       33.15       27.67      7.58 o
   6   6   5      243.68      237.91     11.59 o
   8   6   5      140.20      130.17     10.10 o
  10   6   5       47.47       48.92      8.53 o
  12   6   5      460.50      397.20     15.47 o
  14   6   5       10.43        3.26      7.84 o
  16   6   5       24.66       11.68      8.47 o
  18   6   5       84.11      117.78     13.68 o
 -23   7   5       13.20       28.47     23.25 o
 -21   7   5       10.42       36.17     12.73 o
 -19   7   5       66.33       63.36     14.71 o
 -17   7   5      291.51      329.04     16.46 o
 -15   7   5     1587.56     1683.08     32.48 o
 -13   7   5       20.20       23.27      9.37 o
 -11   7   5       40.29       47.01      9.28 o
  -9   7   5       12.56       13.82      7.11 o
  -7   7   5      346.87      362.65     12.56 o
  -5   7   5       35.59       50.62      7.47 o
  -3   7   5        0.06       -0.58      6.10 o
  -1   7   5        1.54        5.31      7.43 o
   1   7   5       54.92       52.72      8.09 o
   3   7   5      113.47      117.03     10.12 o
   5   7   5       62.23       81.01      9.55 o
   7   7   5      105.82      115.04     10.45 o
   9   7   5      909.59      853.92     21.80 o
  11   7   5      109.46       98.41     10.17 o
  13   7   5      360.01      368.25     16.02 o
  15   7   5       60.74       73.55     12.15 o
  17   7   5       45.63       75.29     21.20 o
 -20   8   5        0.12        2.21     21.67 o
 -18   8   5      653.27      678.74     26.97 o
 -16   8   5      476.29      503.12     19.70 o
 -14   8   5       24.30       42.18     10.30 o
 -12   8   5        2.78       -0.45      8.74 o
 -10   8   5      296.27      338.54     15.24 o
  -8   8   5        1.56        5.61      8.79 o
  -6   8   5       46.94       42.43      8.17 o
  -4   8   5      225.50      217.94     11.23 o
  -2   8   5       83.65       86.69     11.77 o
   0   8   5       28.08       27.34     10.20 o
   2   8   5        2.13       -3.86      9.63 o
   4   8   5        2.65        0.31      9.84 o
   6   8   5      253.38      292.21     16.96 o
   8   8   5       96.10       98.73     12.67 o
  10   8   5      116.65      166.55     12.47 o
  12   8   5      139.29      133.56     12.01 o
  14   8   5       67.93       68.49     20.25 o
 -15   9   5      500.31      569.79     25.17 o
 -13   9   5      278.95      332.42     16.77 o
 -11   9   5      201.63      157.14     13.24 o
  -9   9   5       28.39       22.07      9.58 o
  -7   9   5       74.35       45.60     14.03 o
  -5   9   5       35.18       28.18     11.27 o
  -3   9   5       35.30       27.61     11.01 o
  -1   9   5       32.41       51.72     11.58 o
   1   9   5       12.53        3.36     10.67 o
   3   9   5        0.15       -1.80     10.08 o
   5   9   5       20.75        5.64     10.15 o
   7   9   5       22.93       30.33     11.47 o
   9   9   5      259.40      262.57     18.08 o
  11   9   5      182.23      179.69     26.57 o
 -12  10   5        9.19       33.53     25.15 o
 -10  10   5        0.70       25.65     14.86 o
  -8  10   5       40.39       26.57     19.14 o
  -6  10   5       10.49       17.64     14.21 o
  -4  10   5        6.01        0.82     11.43 o
  -2  10   5        3.04      -10.74     10.74 o
   0  10   5       15.89       32.91     11.75 o
   2  10   5        6.07       37.84     12.12 o
   4  10   5       29.60       65.45     13.32 o
   6  10   5       83.12      109.30     26.26 o
 -28   0   6       12.23       24.04     21.35 o
 -26   0   6       64.50       63.11     21.83 o
 -24   0   6      217.06      180.86     18.29 o
 -22   0   6      454.22      431.17     35.75 o
 -20   0   6      247.07      284.33     31.32 o
 -18   0   6      202.23      188.20     14.30 o
 -16   0   6     2718.65     2475.70     32.88 o
 -14   0   6    15961.72    18385.76    145.45 o
 -12   0   6     2182.82     2163.13     26.39 o
 -10   0   6    42940.46    47476.98    343.55 o
  -8   0   6     2493.12     2745.45     43.13 o
  -6   0   6    17795.56    19126.13    143.30 o
  -4   0   6    12879.88    13412.72    102.64 o
  -2   0   6    50588.53    50819.89    474.89 o
   0   0   6     1917.84     1764.12     20.25 o
   2   0   6     2126.87     1942.16     22.34 o
   4   0   6     8336.33     9010.69     91.85 o
   6   0   6        7.72        6.96      6.52 o
   8   0   6      832.24      887.45     17.13 o
  10   0   6      669.36      563.23     14.75 o
  12   0   6      306.38      294.26     11.93 o
  14   0   6      668.37      683.89     21.56 o
  16   0   6      176.70      215.75     16.27 o
  18   0   6     1137.80     1098.33     34.42 o
  20   0   6      499.15      451.55     25.78 o
  22   0   6     1374.30     1281.23     83.12 o
  24   0   6        9.31       49.35     18.19 o
 -29   1   6        0.17        5.09     26.65 o
 -27   1   6      202.43      211.20     17.74 o
 -25   1   6       33.89       72.55     10.86 o
 -23   1   6      158.34      142.62     13.90 o
 -21   1   6       94.97      112.85     10.55 o
 -19   1   6     1347.35     1468.88     25.44 o
 -17   1   6       24.94       39.49      5.93 o
 -15   1   6     2483.50     2650.21     27.69 o
 -13   1   6     1511.10     1557.52     19.09 o
 -11   1   6       68.03       94.03      5.46 o
  -9   1   6      311.77      279.15      7.22 o
  -7   1   6     5898.57     6259.51     42.97 o
  -5   1   6      567.49      517.55      6.93 o
  -3   1   6     2562.38     2676.90     19.32 o
  -1   1   6     1946.40     1966.20     15.56 o
   1   1   6     1957.03     2219.74     22.38 o
   3   1   6     4369.88     4264.69     28.86 o
   5   1   6      602.41      584.27      9.08 o
   7   1   6     3745.57     3663.01     30.31 o
   9   1   6       47.56       62.43      4.69 o
  11   1   6      355.95      358.02      9.60 o
  13   1   6        0.18        1.85      4.95 o
  15   1   6      771.02      702.57     16.56 o
  17   1   6       95.59       65.75      7.37 o
  19   1   6       26.71       20.85      8.97 o
  21   1   6        0.03       -2.06      8.16 o
  23   1   6       83.57      126.21     13.45 o
 -28   2   6      283.15      307.85     19.43 o
 -26   2   6        1.65       10.55     11.17 o
 -24   2   6       22.49       38.12     11.46 o
 -22   2   6       11.69       -2.38      9.68 o
 -20   2   6      215.83      196.26     13.91 o
 -18   2   6      769.22      723.52     16.02 o
 -16   2   6     1236.54     1262.09     19.37 o
 -14   2   6      883.48      951.52     15.25 o
 -12   2   6     5358.77     5804.07     44.68 o
 -10   2   6    11418.37    12531.90     80.32 o
  -8   2   6     4024.31     4362.87     33.72 o
  -6   2   6      910.20      971.69     10.52 o
  -4   2   6      648.71      559.48      7.63 o
  -2   2   6      485.94      473.54      6.89 o
   0   2   6      918.13      810.95     11.38 o
   2   2   6     1676.47     1688.05     18.18 o
   4   2   6       36.14       48.76      3.98 o
   6   2   6       80.07       80.13      4.84 o
   8   2   6      397.87      352.03      9.37 o
  10   2   6      364.64      406.20     10.98 o
  12   2   6       26.98       24.73      5.46 o
  14   2   6      301.36      313.70     10.97 o
  16   2   6       58.97       69.77      7.36 o
  18   2   6      190.20      178.77     10.05 o
  20   2   6      561.94      467.64     17.11 o
  22   2   6      309.41      275.38     29.58 o
  24   2   6       35.04       75.61     25.62 o
 -29   3   6        7.67       47.93     26.57 o
 -27   3   6       87.24       89.81     21.65 o
 -25   3   6      112.63      135.57     18.23 o
 -23   3   6        3.13       -4.26     10.13 o
 -21   3   6      385.68      390.95     18.13 o
 -19   3   6     3824.30     3778.86     45.90 o
 -17   3   6     3907.31     4045.98     69.29 o
 -15   3   6     1582.51     1566.89     25.47 o
 -13   3   6      330.03      381.36     12.54 o
 -11   3   6      156.92      141.58      5.74 o
  -9   3   6     1181.05     1247.37     15.56 o
  -7   3   6    15579.74    16138.70     99.74 o
  -5   3   6     2030.63     2003.05     17.43 o
  -3   3   6      816.76      728.81     12.39 o
  -1   3   6     3563.90     3677.64     26.79 o
   1   3   6     4408.37     4333.07     31.29 o
   3   3   6     2520.35     2500.82     25.13 o
   5   3   6        2.47        0.81      4.17 o
   7   3   6       51.69       50.93      5.86 o
   9   3   6     2475.98     2479.38     30.55 o
  11   3   6      231.73      215.62      9.76 o
  13   3   6      634.10      610.37     15.97 o
  15   3   6     1942.57     1706.57     28.09 o
  17   3   6      154.25      173.24     13.58 o
  19   3   6       29.94       32.43      9.02 o
  21   3   6       53.62       67.32     11.82 o
  23   3   6       28.75       87.79     26.26 o
 -28   4   6      217.10      226.19     34.32 o
 -26   4   6      114.33      123.92     14.80 o
 -24   4   6        1.05        7.39     10.61 o
 -22   4   6        8.70        7.81      9.64 o
 -20   4   6       56.84       58.19      9.77 o
 -18   4   6     3268.37     3244.30     42.97 o
 -16   4   6       46.82       63.28      8.84 o
 -14   4   6       61.73       91.27      8.59 o
 -12   4   6       44.00       32.99      6.99 o
 -10   4   6     1485.96     1555.00     19.65 o
  -8   4   6     8808.65     9117.50     64.27 o
  -6   4   6      736.71      785.82     13.37 o
  -4   4   6     2533.18     2803.29     23.28 o
  -2   4   6      540.41      625.46      9.83 o
   0   4   6     1250.19     1362.17     15.16 o
   2   4   6      399.08      399.30     11.09 o
   4   4   6      658.72      631.48     10.50 o
   6   4   6       19.82       14.67      5.07 o
   8   4   6        1.77       -5.37      5.37 o
  10   4   6       52.20       48.92      6.18 o
  12   4   6      214.37      196.81      9.23 o
  14   4   6      159.21      187.26     11.24 o
  16   4   6       50.40       53.51      9.01 o
  18   4   6        9.70        7.55      9.77 o
  20   4   6        0.02        5.03     11.45 o
  22   4   6       80.20       99.49     21.51 o
 -25   5   6       42.22       60.72     13.74 o
 -23   5   6      101.70      137.53     14.26 o
 -21   5   6      260.52      287.19     15.16 o
 -19   5   6      988.77      950.85     34.56 o
 -17   5   6     2354.49     2330.59     36.31 o
 -15   5   6       34.47       26.74      8.18 o
 -13   5   6      214.44      231.76     11.49 o
 -11   5   6      252.80      297.14     12.01 o
  -9   5   6       10.37       10.31      5.62 o
  -7   5   6     3629.64     3533.77     34.23 o
  -5   5   6     2083.31     2215.63     25.38 o
  -3   5   6       89.83       58.96      6.12 o
  -1   5   6      506.94      392.09     12.58 o
   1   5   6      459.52      438.11      9.49 o
   3   5   6     1324.21     1222.91     18.86 o
   5   5   6        1.21        4.96      5.26 o
   7   5   6      601.76      611.17     14.14 o
   9   5   6      158.98      144.90      8.37 o
  11   5   6       28.57       12.77      7.02 o
  13   5   6      328.08      280.70     13.27 o
  15   5   6      354.55      339.41     14.90 o
  17   5   6        0.25       11.81      8.32 o
  19   5   6        2.76       15.78     15.05 o
  21   5   6       17.06       -5.22     16.45 o
 -24   6   6        9.16       34.64     23.73 o
 -22   6   6        0.01       12.99      9.77 o
 -20   6   6      177.75      193.62     14.13 o
 -18   6   6       88.55       90.29     11.55 o
 -16   6   6     2243.63     2268.33     54.40 o
 -14   6   6      177.09      176.63     11.68 o
 -12   6   6      207.90      185.08     11.25 o
 -10   6   6      323.48      329.60     13.18 o
  -8   6   6      296.92      276.35     10.45 o
  -6   6   6     1264.48     1232.96     19.88 o
  -4   6   6      255.46      218.61      9.36 o
  -2   6   6     1106.87     1099.67     18.28 o
   0   6   6      269.63      246.24      9.41 o
   2   6   6      220.49      208.71      9.16 o
   4   6   6       23.19       25.72      6.01 o
   6   6   6       35.86       64.82      8.31 o
   8   6   6       42.17       30.72      7.81 o
  10   6   6      181.82      165.79     11.21 o
  12   6   6      556.14      483.12     17.08 o
  14   6   6      228.76      239.61     14.63 o
  16   6   6       15.69       27.42     14.02 o
  18   6   6      205.04      257.22     17.03 o
 -23   7   6      115.27      119.58     27.05 o
 -21   7   6        0.12        7.07     10.19 o
 -19   7   6       54.02       55.29     11.09 o
 -17   7   6      132.68      121.86     12.26 o
 -15   7   6      875.41      912.79     24.23 o
 -13   7   6       39.16       28.78      9.24 o
 -11   7   6        0.05        2.68      7.94 o
  -9   7   6     1115.98     1109.36     23.78 o
  -7   7   6      217.39      227.48     10.71 o
  -5   7   6       48.32       38.75      7.28 o
  -3   7   6        0.00       -4.28      6.13 o
  -1   7   6       50.47       51.32      9.11 o
   1   7   6       25.95       19.91      7.68 o
   3   7   6        8.97        3.76      9.11 o
   5   7   6       45.60       34.23      8.25 o
   7   7   6      227.29      181.76     11.79 o
   9   7   6       23.37       40.56      8.94 o
  11   7   6       58.91       64.02      9.89 o
  13   7   6      215.55      264.55     14.35 o
  15   7   6       14.98       25.93      8.99 o
 -20   8   6      161.24      163.24     28.95 o
 -18   8   6      399.11      439.12     19.65 o
 -16   8   6       60.17       56.29     11.14 o
 -14   8   6        0.29       13.70      9.64 o
 -12   8   6       23.24       19.08     10.78 o
 -10   8   6      148.76      176.95     16.37 o
  -8   8   6       22.86       10.45      8.30 o
  -6   8   6       70.75       73.68      8.85 o
  -4   8   6      246.49      262.57     13.72 o
  -2   8   6       39.69       44.01     10.93 o
   0   8   6        6.04        0.31      9.84 o
   2   8   6       16.54       12.70      9.92 o
   4   8   6      252.78      276.12     16.54 o
   6   8   6       92.43       94.91     12.77 o
   8   8   6        5.09       -0.86     11.39 o
  10   8   6      391.16      400.25     16.94 o
  12   8   6       30.87       43.20      9.63 o
 -17   9   6       48.97       22.62     22.14 o
 -15   9   6      206.54      234.99     15.55 o
 -13   9   6      239.51      236.68     15.08 o
 -11   9   6      109.38      111.70     12.10 o
  -9   9   6        0.81       18.86      9.25 o
  -7   9   6       25.87       29.22     13.76 o
  -5   9   6       41.12       20.94     24.00 o
  -3   9   6       30.68       54.12     13.38 o
  -1   9   6        0.32        9.63     10.97 o
   1   9   6       57.59       87.65     12.66 o
   3   9   6       34.00       20.53     10.87 o
   5   9   6      100.68      133.84     14.19 o
   7   9   6       17.71       11.18     11.30 o
   9   9   6        0.32       29.50     15.12 o
  11   9   6       68.51       54.10     21.51 o
 -12  10   6       20.83       59.79     22.94 o
 -10  10   6       39.42       59.16     21.83 o
  -8  10   6        5.55       12.02     18.35 o
  -6  10   6        8.78       38.83     19.14 o
  -4  10   6       10.52       12.20     13.76 o
  -2  10   6       15.68       23.30     12.85 o
   0  10   6       13.27       44.38     13.01 o
   2  10   6        0.23       17.04     12.17 o
   4  10   6       29.42       48.91     16.53 o
 -29   1   7       56.18       49.90     16.71 o
 -27   1   7        7.96       11.70     11.96 o
 -25   1   7       75.53      106.41     13.20 o
 -23   1   7     1438.08     1470.83     67.96 o
 -21   1   7      278.85      271.11     12.97 o
 -19   1   7        3.64       10.16      6.62 o
 -17   1   7      986.81      943.13     19.26 o
 -15   1   7      451.36      525.47     14.68 o
 -13   1   7     1407.64     1280.07     20.09 o
 -11   1   7      456.17      520.58     10.01 o
  -9   1   7    13198.68    13909.89     86.51 o
  -7   1   7     1666.23     1626.30     14.36 o
  -5   1   7      174.90      105.66      3.72 o
  -3   1   7    11421.86    11709.04     65.46 o
  -1   1   7     1476.45     1628.39     14.31 o
   1   1   7     1878.45     1860.08     20.84 o
   3   1   7    10595.79    10796.44     65.56 o
   5   1   7      256.07      235.14      6.02 o
   7   1   7     8064.84     8101.58    135.67 o
   9   1   7       56.64       59.18      4.96 o
  11   1   7     1495.97     1338.61     19.86 o
  13   1   7     1452.82     1460.97     21.93 o
  15   1   7      376.08      365.20     11.97 o
  17   1   7       66.18       43.69      8.07 o
  19   1   7      217.21      264.49     13.95 o
  21   1   7      276.76      300.86     15.21 o
  23   1   7      189.43      218.64     16.72 o
 -30   2   7        0.07       72.92     27.84 o
 -28   2   7        8.74       20.98     12.11 o
 -26   2   7      356.29      301.74     18.45 o
 -24   2   7       12.38       -0.78     10.03 o
 -22   2   7       42.62       44.56     10.70 o
 -20   2   7      133.77       99.40     10.90 o
 -18   2   7      730.40      723.69     17.85 o
 -16   2   7       67.70       73.16      7.14 o
 -14   2   7       57.39       75.55      5.95 o
 -12   2   7     7877.19     8229.32     58.65 o
 -10   2   7      281.81      253.49      7.74 o
  -8   2   7     7946.23     8839.04     52.93 o
  -6   2   7      876.18      878.34     10.41 o
  -4   2   7     1379.63     1619.59     14.92 o
  -2   2   7     1524.86     1716.65     15.20 o
   0   2   7      208.48      197.54      6.75 o
   2   2   7     2924.04     2965.53     26.91 o
   4   2   7     1068.17     1099.36     16.91 o
   6   2   7     2217.31     2159.69     44.50 o
   8   2   7     1038.48      965.85     20.72 o
  10   2   7      173.37      173.58      7.48 o
  12   2   7       80.10       60.16      5.93 o
  14   2   7      114.49      116.15      7.57 o
  16   2   7      281.99      269.56     11.33 o
  18   2   7      101.94       93.70      9.82 o
  20   2   7      184.73      177.05     14.00 o
  22   2   7       24.26        8.07     19.30 o
 -29   3   7       31.07       81.30     27.68 o
 -27   3   7       16.84       21.64     11.82 o
 -25   3   7      175.74      179.17     15.10 o
 -23   3   7      222.43      232.25     19.73 o
 -21   3   7        8.21       11.22      9.31 o
 -19   3   7        0.32      -10.43     10.66 o
 -17   3   7      325.05      335.99     21.67 o
 -15   3   7     3317.08     3287.25     38.91 o
 -13   3   7      785.65      733.66     16.57 o
 -11   3   7     1209.99     1282.78     31.40 o
  -9   3   7     1035.15      935.64     11.15 o
  -7   3   7     5340.35     5839.60     38.52 o
  -5   3   7      173.92      160.81      6.23 o
  -3   3   7      814.02      811.15     11.75 o
  -1   3   7      741.20      778.50     10.02 o
   1   3   7      114.38      117.79     12.54 o
   3   3   7     1756.50     1821.96     23.35 o
   5   3   7      234.35      294.19      9.84 o
   7   3   7      587.80      526.46     13.29 o
   9   3   7       11.04        7.39      5.48 o
  11   3   7       13.71       15.44     10.84 o
  13   3   7      679.19      660.34     17.07 o
  15   3   7      468.31      403.51     14.58 o
  17   3   7       17.94       26.27      7.86 o
  19   3   7       86.89       74.80     10.80 o
  21   3   7      110.08       93.99     18.82 o
 -28   4   7        2.51       23.09     24.68 o
 -26   4   7       19.44        3.59     11.15 o
 -24   4   7       95.96       71.39     12.02 o
 -22   4   7      145.06      134.54     13.64 o
 -20   4   7      235.26      251.45     13.59 o
 -18   4   7      307.90      297.36     22.30 o
 -16   4   7     2487.97     2512.55     35.20 o
 -14   4   7      454.50      396.39     14.06 o
 -12   4   7      836.43      836.14     18.12 o
 -10   4   7     2728.37     2808.41     28.07 o
  -8   4   7     2146.29     2376.25     50.61 o
  -6   4   7       88.56      104.98      5.35 o
  -4   4   7     1397.78     1564.48     16.49 o
  -2   4   7       15.52        0.86      3.29 o
   0   4   7      139.82      128.65      9.59 o
   2   4   7      133.10      101.82      6.35 o
   4   4   7      375.43      291.40      9.52 o
   6   4   7      194.39      177.41      8.13 o
   8   4   7      663.71      659.22     14.56 o
  10   4   7        0.05        1.97      5.42 o
  12   4   7       61.86       55.59      6.92 o
  14   4   7      406.12      333.07     12.37 o
  16   4   7      156.68      129.91     14.29 o
  18   4   7       19.24       23.56     11.64 o
  20   4   7      142.32      166.50     24.36 o
 -27   5   7        2.40      -23.57     23.57 o
 -25   5   7       32.83       36.23     12.49 o
 -23   5   7       94.19      106.65     17.98 o
 -21   5   7       93.18       97.89     11.73 o
 -19   5   7       15.61       20.19      8.99 o
 -17   5   7      242.08      266.39     13.77 o
 -15   5   7     2056.87     2079.54     32.58 o
 -13   5   7       36.99       36.77      7.58 o
 -11   5   7      320.88      356.67     12.99 o
  -9   5   7     2865.50     2901.78     43.87 o
  -7   5   7        4.31       11.34      9.77 o
  -5   5   7     6427.88     6654.22     52.73 o
  -3   5   7      800.53      838.70     13.38 o
  -1   5   7     1548.60     1512.49     28.08 o
   1   5   7       21.50       23.28      5.62 o
   3   5   7     1261.95     1261.72     19.61 o
   5   5   7       42.67       58.09      8.85 o
   7   5   7      152.93      133.13      9.42 o
   9   5   7       26.29       42.33      6.49 o
  11   5   7      218.02      234.94     12.23 o
  13   5   7       19.90       31.92      8.45 o
  15   5   7      365.70      354.73     19.70 o
  17   5   7      100.87      119.68     11.47 o
  19   5   7      127.76      126.21     17.81 o
 -26   6   7        3.47       11.39     25.31 o
 -24   6   7       23.58       17.61     14.68 o
 -22   6   7        8.25        9.37      9.97 o
 -20   6   7        0.92      -11.92     11.92 o
 -18   6   7       90.50       71.46     10.88 o
 -16   6   7     1865.20     1742.72     31.94 o
 -14   6   7       38.81       34.26      8.75 o
 -12   6   7      400.53      367.42     14.34 o
 -10   6   7       96.33      101.68     11.23 o
  -8   6   7      159.66      183.77      9.20 o
  -6   6   7        2.08        2.34      6.01 o
  -4   6   7      228.47      220.49      9.51 o
  -2   6   7       28.00       30.46      7.28 o
   0   6   7        0.10        4.53      5.07 o
   2   6   7        6.25        4.00      5.49 o
   4   6   7      107.67      113.33      9.36 o
   6   6   7       53.69       54.61      7.93 o
   8   6   7       32.51       24.98      7.85 o
  10   6   7       18.34       31.33      8.23 o
  12   6   7      329.28      301.37     14.52 o
  14   6   7        5.51       13.75     11.30 o
  16   6   7      121.84      148.58     12.06 o
  18   6   7       24.69       36.06     19.46 o
 -23   7   7        3.00       29.74     26.41 o
 -21   7   7       94.06      123.13     13.01 o
 -19   7   7        6.66        4.35      9.82 o
 -17   7   7        6.51       16.55      9.59 o
 -15   7   7       79.41       97.12     11.36 o
 -13   7   7      348.77      350.84     15.55 o
 -11   7   7      217.60      217.94     12.71 o
  -9   7   7      133.98      146.82     11.15 o
  -7   7   7      329.33      360.38     12.80 o
  -5   7   7      127.18      150.23      9.33 o
  -3   7   7      141.12      128.37     10.33 o
  -1   7   7      208.74      207.29     12.05 o
   1   7   7      522.19      520.41     16.73 o
   3   7   7      186.45      192.59     13.98 o
   5   7   7        7.90        9.59      7.79 o
   7   7   7      130.24      132.92     10.95 o
   9   7   7       45.92       46.20      9.25 o
  11   7   7      189.23      194.54     12.82 o
  13   7   7       16.67       20.36      8.85 o
  15   7   7      128.12      146.72     15.79 o
 -20   8   7       21.49       18.04     13.52 o
 -18   8   7        0.36       -6.10      9.74 o
 -16   8   7        9.04        5.70      9.73 o
 -14   8   7      217.76      262.44     15.20 o
 -12   8   7       10.10       13.87     10.70 o
 -10   8   7       71.76       83.89     10.44 o
  -8   8   7       25.96        9.99     10.22 o
  -6   8   7       46.85       37.22      9.33 o
  -4   8   7      205.74      146.28     11.79 o
  -2   8   7      299.72      270.46     16.42 o
   0   8   7       35.94       27.16     10.60 o
   2   8   7      368.64      382.97     19.16 o
   4   8   7       87.29       70.46     11.77 o
   6   8   7        1.72        1.80     14.41 o
   8   8   7       43.85       33.37     12.45 o
  10   8   7       12.69       15.86      8.91 o
  12   8   7        1.63       21.40     10.04 o
  14   8   7       54.30       63.35     14.31 o
 -17   9   7       11.26        2.22     15.17 o
 -15   9   7        2.92       15.87     10.24 o
 -13   9   7      419.76      487.51     19.56 o
 -11   9   7       92.74       94.15     11.64 o
  -9   9   7       18.98       17.87     10.79 o
  -7   9   7        8.63        9.97     12.38 o
  -5   9   7       30.56       53.33     14.95 o
  -3   9   7       30.99       40.64     11.91 o
  -1   9   7        3.15       21.93     11.29 o
   1   9   7      177.41      202.21     16.11 o
   3   9   7        0.01        4.33     15.23 o
   5   9   7        1.46       23.39     15.32 o
   7   9   7      135.79      165.15     22.19 o
   9   9   7       33.62       60.90     22.78 o
 -10  10   7        5.06       22.30     20.88 o
  -8  10   7        6.22       22.78     19.93 o
  -6  10   7        7.50       17.72     20.40 o
  -4  10   7       34.46       40.81     20.88 o
  -2  10   7      112.92       76.32     14.79 o
   0  10   7       73.10      114.36     19.10 o
   2  10   7       43.75       88.89     26.73 o
 -28   0   8       18.60       69.75     23.09 o
 -26   0   8      107.67      122.11     23.73 o
 -24   0   8        1.87      -11.64     11.64 o
 -22   0   8        0.21       -7.37     10.34 o
 -20   0   8       66.36       94.81     12.58 o
 -18   0   8       26.98       15.74      9.17 o
 -16   0   8     1993.08     1927.01     39.20 o
 -14   0   8      176.39      210.33     11.44 o
 -12   0   8     3469.45     4061.87     40.69 o
 -10   0   8       30.81       49.56     10.27 o
  -8   0   8     4331.06     4119.87     40.17 o
  -6   0   8    16405.74    17576.92    134.49 o
  -4   0   8     2845.94     3339.84     34.32 o
  -2   0   8     5743.17     6804.65     59.38 o
   0   0   8     2588.36     2863.01     31.21 o
   2   0   8     3723.80     3976.89     40.29 o
   4   0   8       67.03       48.44      8.70 o
   6   0   8     2261.80     2113.49    110.24 o
   8   0   8     2763.48     2548.96     51.01 o
  10   0   8      529.59      521.34     18.37 o
  12   0   8      793.78      774.67     26.11 o
  14   0   8       28.16       30.70     10.33 o
  16   0   8      130.95      116.12     14.23 o
  18   0   8      153.56      137.43     16.16 o
  20   0   8       70.00       73.94     14.91 o
  22   0   8       16.38       45.43     14.03 o
 -29   1   8       80.43       98.79     18.24 o
 -27   1   8        3.16       -0.03     11.23 o
 -25   1   8       73.05       65.11     13.44 o
 -23   1   8        1.03        3.64      9.01 o
 -21   1   8      316.52      267.80     12.79 o
 -19   1   8        0.63       -3.25      6.26 o
 -17   1   8       26.09       47.30      6.99 o
 -15   1   8     2187.01     2376.70     28.03 o
 -13   1   8      509.84      421.79      9.90 o
 -11   1   8        0.80       16.04      6.08 o
  -9   1   8     3281.03     3535.73     29.68 o
  -7   1   8        0.49       19.09      8.18 o
  -5   1   8       19.80       38.84      3.29 o
  -3   1   8     1177.25     1126.66     12.06 o
  -1   1   8     1673.26     1713.22     17.28 o
   1   1   8     1525.81     1701.75     15.64 o
   3   1   8      233.78      272.84      6.26 o
   5   1   8        9.33        6.30      3.49 o
   7   1   8      838.28      855.62     13.71 o
   9   1   8     2314.26     2253.46     26.21 o
  11   1   8      273.72      279.03     10.05 o
  13   1   8      312.01      274.78     10.69 o
  15   1   8       57.17       51.09      8.11 o
  17   1   8       99.54       77.78      9.62 o
  19   1   8      219.02      236.12     13.81 o
  21   1   8       45.35       61.80     10.40 o
  23   1   8        0.13       63.11     22.46 o
 -30   2   8      132.71      193.76     33.37 o
 -28   2   8        7.34        4.19     11.63 o
 -26   2   8       12.02        6.21     10.47 o
 -24   2   8       13.61        9.19     11.41 o
 -22   2   8        6.47        3.02      8.59 o
 -20   2   8       11.40        7.27      8.36 o
 -18   2   8      473.69      514.47     18.54 o
 -16   2   8        1.63       14.56      5.16 o
 -14   2   8      969.67     1039.97     16.12 o
 -12   2   8     4382.34     4806.67     54.89 o
 -10   2   8      382.83      361.11     12.05 o
  -8   2   8       32.14       46.72      4.31 o
  -6   2   8      412.27      386.05      9.01 o
  -4   2   8        6.74        1.71      3.02 o
  -2   2   8     3814.26     3727.12     30.82 o
   0   2   8     1380.46     1197.06     15.63 o
   2   2   8        2.56        5.18      3.84 o
   4   2   8     1887.41     1887.38     22.90 o
   6   2   8      172.71      151.66      7.30 o
   8   2   8        7.06        4.33      4.96 o
  10   2   8       84.73       99.19      7.21 o
  12   2   8      407.63      413.57     12.44 o
  14   2   8       88.06       84.73      7.96 o
  16   2   8      110.11      122.16     10.56 o
  18   2   8       99.34       85.51     10.15 o
  20   2   8       13.93       27.56      8.99 o
  22   2   8        2.10       25.78     20.72 o
 -29   3   8       78.29      106.77     27.68 o
 -27   3   8      201.15      189.00     18.94 o
 -25   3   8       28.63       34.24     10.92 o
 -23   3   8      141.14      131.13     13.48 o
 -21   3   8       80.19       62.05     10.75 o
 -19   3   8       37.41       25.39      9.26 o
 -17   3   8      427.94      431.18     14.44 o
 -15   3   8      686.04      667.08     16.64 o
 -13   3   8     2207.24     2222.33     29.58 o
 -11   3   8      103.73      127.12      6.11 o
  -9   3   8     1108.27      940.64     11.73 o
  -7   3   8     7254.65     7386.33     47.11 o
  -5   3   8     6419.70     6564.78     42.81 o
  -3   3   8     1070.20     1390.42     14.64 o
  -1   3   8        7.15       21.17      5.56 o
   1   3   8     3405.22     3371.52     34.38 o
   3   3   8     1196.33     1017.36     15.92 o
   5   3   8     1598.11     1518.70     20.63 o
   7   3   8     5246.26     5308.99     62.63 o
   9   3   8        5.20        4.98      6.33 o
  11   3   8      762.98      693.54     14.45 o
  13   3   8      387.79      327.57     11.74 o
  15   3   8      202.09      168.10     11.05 o
  17   3   8      165.66      150.81     11.12 o
  19   3   8        0.23        6.17     11.91 o
  21   3   8        0.14      -16.45     16.45 o
 -28   4   8       27.17       71.81     27.05 o
 -26   4   8      190.39      187.98     16.55 o
 -24   4   8       34.92       33.12     11.30 o
 -22   4   8       82.10       95.95     20.45 o
 -20   4   8      674.49      616.34     25.85 o
 -18   4   8       33.50       33.49      8.56 o
 -16   4   8        0.15       -0.96      6.81 o
 -14   4   8      833.31      854.20     19.12 o
 -12   4   8      225.64      224.16     10.49 o
 -10   4   8      193.04      245.47     12.24 o
  -8   4   8       24.39       52.88      6.03 o
  -6   4   8      587.04      607.12     11.80 o
  -4   4   8      540.40      545.95      9.54 o
  -2   4   8      677.08      656.43     10.36 o
   0   4   8      540.02      441.66     12.03 o
   2   4   8      442.00      444.71     11.15 o
   4   4   8      222.37      209.95      8.60 o
   6   4   8        0.64        5.05      5.30 o
   8   4   8      269.07      270.15     10.17 o
  10   4   8       11.95       17.57      6.00 o
  12   4   8       44.65       44.64      7.08 o
  14   4   8      523.37      435.59     14.46 o
  16   4   8       47.71       60.06      9.60 o
  18   4   8       43.10       76.62     10.31 o
  20   4   8        0.00       30.69     19.46 o
 -27   5   8        2.76       53.46     26.26 o
 -25   5   8       45.30       50.86     12.82 o
 -23   5   8       77.31       75.89     12.64 o
 -21   5   8      221.18      230.96     20.18 o
 -19   5   8       88.16      101.33     10.77 o
 -17   5   8       24.68       26.78      8.26 o
 -15   5   8      142.46      163.01     11.81 o
 -13   5   8       97.49      116.13     12.03 o
 -11   5   8      660.56      697.57     17.47 o
  -9   5   8       97.43       83.17      6.99 o
  -7   5   8      113.32       94.45      7.03 o
  -5   5   8     2825.08     2845.93     30.00 o
  -3   5   8        6.35        4.69      4.28 o
  -1   5   8      568.70      597.20     13.88 o
   1   5   8      834.27      899.97     18.16 o
   3   5   8       35.61       45.66      6.20 o
   5   5   8      407.06      435.83     12.47 o
   7   5   8      379.95      362.56     11.94 o
   9   5   8        0.13        5.51      6.08 o
  11   5   8      728.76      683.33     20.84 o
  13   5   8       82.83      103.20     10.48 o
  15   5   8      258.69      279.92     14.53 o
  17   5   8      453.47      438.56     18.00 o
  19   5   8        8.88       21.04     17.72 o
 -24   6   8        9.49        0.86     14.65 o
 -22   6   8       48.89       35.55     12.22 o
 -20   6   8       22.48        7.55     10.68 o
 -18   6   8      334.08      346.47     16.02 o
 -16   6   8      236.52      245.09     13.62 o
 -14   6   8        0.16       -4.00      7.67 o
 -12   6   8      401.93      418.49     15.29 o
 -10   6   8        0.36        3.56      7.17 o
  -8   6   8      143.51      152.10      8.73 o
  -6   6   8     1870.76     1810.85     24.75 o
  -4   6   8     1192.50     1231.46     23.59 o
  -2   6   8       18.74       32.86      8.55 o
   0   6   8       56.35       82.19      7.02 o
   2   6   8       39.74       44.36      6.79 o
   4   6   8     1070.14     1010.54     19.32 o
   6   6   8      135.40      164.55      9.93 o
   8   6   8        3.92        6.15      7.50 o
  10   6   8        4.36       20.14      8.08 o
  12   6   8      699.07      670.53     20.59 o
  14   6   8       67.17       56.17      9.67 o
  16   6   8      111.98      133.07     11.95 o
 -23   7   8       64.92       53.94     27.68 o
 -21   7   8       32.46       47.81     12.00 o
 -19   7   8       87.66       76.37     11.86 o
 -17   7   8        3.93       17.83      9.52 o
 -15   7   8      148.54      164.38     12.64 o
 -13   7   8      322.50      334.20     15.35 o
 -11   7   8      496.54      497.45     17.23 o
  -9   7   8      166.80      148.36     11.17 o
  -7   7   8      241.50      245.39     11.24 o
  -5   7   8      115.70       96.88      9.89 o
  -3   7   8      217.81      198.90     17.81 o
  -1   7   8      430.12      394.13     15.39 o
   1   7   8       18.54        4.13      7.89 o
   3   7   8       82.52      127.98     12.96 o
   5   7   8      665.78      615.42     18.88 o
   7   7   8       14.21       35.05      8.82 o
   9   7   8       11.80       22.87      8.70 o
  11   7   8       41.84       46.69      9.36 o
  13   7   8        0.12       23.21      9.27 o
  15   7   8       11.74       24.47     23.49 o
 -20   8   8        0.47        8.87     12.99 o
 -18   8   8       49.40       49.12     11.31 o
 -16   8   8       16.77       28.65      9.92 o
 -14   8   8      758.76      735.52     23.95 o
 -12   8   8       34.84       44.24     10.06 o
 -10   8   8       12.73        8.21      9.31 o
  -8   8   8       28.28       49.72     11.09 o
  -6   8   8      217.80      203.19     15.00 o
  -4   8   8      388.56      368.45     15.91 o
  -2   8   8       91.53       78.93     12.31 o
   0   8   8      134.20      134.68     14.16 o
   2   8   8      157.07      131.13     13.47 o
   4   8   8       25.35       17.35     13.11 o
   6   8   8        4.74       21.63     10.53 o
   8   8   8        1.94       -0.10      9.54 o
  10   8   8        0.96        9.09     14.52 o
  12   8   8        8.88       23.57     12.53 o
 -17   9   8        9.35        8.42     17.79 o
 -15   9   8        0.72       13.47     10.21 o
 -13   9   8       13.97       32.71     12.11 o
 -11   9   8       41.61       58.09     18.18 o
  -9   9   8      266.87      271.94     17.71 o
  -7   9   8      137.59      108.13     16.34 o
  -5   9   8       33.40       31.83     13.71 o
  -3   9   8      143.32      160.17     15.15 o
  -1   9   8        0.53       20.52     12.07 o
   1   9   8       59.94       82.08     17.97 o
   3   9   8      103.80      117.71     15.93 o
   5   9   8        0.86        1.17     10.79 o
   7   9   8       56.38       42.97     21.04 o
  -2  10   8      401.81      437.98     39.54 o
   0  10   8       33.29       45.40     23.73 o
   2  10   8        7.77       32.27     25.47 o
 -29   1   9        4.64       11.91     14.93 o
 -27   1   9      147.45      167.19     15.67 o
 -25   1   9       13.58       11.88     10.18 o
 -23   1   9       31.96       27.89      9.77 o
 -21   1   9      327.49      316.01     16.25 o
 -19   1   9      967.05      916.74     20.24 o
 -17   1   9       83.73      123.53     13.81 o
 -15   1   9     2397.74     2284.77     39.43 o
 -13   1   9     3751.60     4050.79     41.74 o
 -11   1   9      354.90      313.38     10.69 o
  -9   1   9     2020.68     1741.93     16.24 o
  -7   1   9     5347.33     5683.70     50.42 o
  -5   1   9     1834.38     1634.88     15.93 o
  -3   1   9      220.60      171.89      6.61 o
  -1   1   9    51152.41    57783.63    293.50 o
   1   1   9    23198.91    25793.36    138.11 o
   3   1   9      749.37      824.68     11.75 o
   5   1   9     5815.32     6241.78     46.37 o
   7   1   9     6160.60     6162.34     49.80 o
   9   1   9      200.80      209.50      8.85 o
  11   1   9     1377.14     1352.05     21.28 o
  13   1   9      779.58      708.34     19.13 o
  15   1   9      123.13      141.84     10.85 o
  17   1   9     1268.76     1193.89     27.00 o
  19   1   9       61.43       63.62     14.00 o
  21   1   9      145.28      178.35     15.71 o
 -30   2   9       29.60       70.23     29.74 o
 -28   2   9        2.66        9.14     11.76 o
 -26   2   9        8.39        7.35     15.38 o
 -24   2   9       11.39       24.07      8.54 o
 -22   2   9       64.46       50.56     10.27 o
 -20   2   9      141.86      150.11     12.50 o
 -18   2   9        0.01       -0.64      7.39 o
 -16   2   9      210.11      220.66      8.58 o
 -14   2   9       20.21       45.24      5.30 o
 -12   2   9     1134.42     1134.40     18.57 o
 -10   2   9     3180.99     3333.20     30.17 o
  -8   2   9       64.66       54.60      5.43 o
  -6   2   9      881.80      850.21     15.11 o
  -4   2   9     5328.86     5838.53     38.93 o
  -2   2   9     1451.25     1667.76     16.20 o
   0   2   9      945.80      997.07     14.77 o
   2   2   9      107.69      109.94      6.18 o
   4   2   9        3.81       19.14      5.19 o
   6   2   9      339.97      335.21     11.97 o
   8   2   9      236.21      229.78      9.21 o
  10   2   9        0.41       -5.50      5.50 o
  12   2   9      197.00      160.62      9.24 o
  14   2   9       10.52       11.70      7.44 o
  16   2   9       37.58       29.31      8.64 o
  18   2   9        6.12        2.70      8.13 o
  20   2   9      187.58      228.60     14.35 o
 -29   3   9        2.90      -12.65     23.57 o
 -27   3   9       71.25       61.96     12.84 o
 -25   3   9        0.00        7.64     14.34 o
 -23   3   9       47.66       34.79     10.54 o
 -21   3   9        0.72       -4.24      8.71 o
 -19   3   9       70.24       31.60     13.58 o
 -17   3   9       70.72       60.47      8.22 o
 -15   3   9      408.00      415.59     13.52 o
 -13   3   9       41.30       41.31      7.14 o
 -11   3   9       35.76       59.62      9.52 o
  -9   3   9      573.54      587.69     10.20 o
  -7   3   9      256.48      305.81      7.43 o
  -5   3   9      720.54      774.92     12.67 o
  -3   3   9      174.83      225.72     10.22 o
  -1   3   9     3962.80     4205.62     40.44 o
   1   3   9     1082.63     1207.93     17.44 o
   3   3   9      314.95      295.15     10.96 o
   5   3   9       37.94       40.75      6.81 o
   7   3   9     1013.24     1076.90     18.51 o
   9   3   9      241.36      267.83     10.44 o
  11   3   9      319.99      318.64     11.89 o
  13   3   9       96.68       73.12      8.37 o
  15   3   9       19.78        9.77      7.80 o
  17   3   9      199.97      243.25     15.42 o
  19   3   9       85.75      105.59     19.46 o
  21   3   9       28.57       36.85     20.40 o
 -26   4   9        0.68       31.16     12.01 o
 -24   4   9        4.26       -0.09      9.93 o
 -22   4   9       27.25       20.45     13.97 o
 -20   4   9      150.10      106.34     14.92 o
 -18   4   9        0.02       -7.09      7.09 o
 -16   4   9       87.78       73.42      8.55 o
 -14   4   9       83.22       95.05      8.61 o
 -12   4   9      130.71      166.60      9.61 o
 -10   4   9     3382.92     3410.77     38.42 o
  -8   4   9     2333.55     2425.40     26.08 o
  -6   4   9        3.51        8.88      4.39 o
  -4   4   9     2670.93     2910.74     25.32 o
  -2   4   9      282.99      324.37      9.36 o
   0   4   9      142.69      175.62      7.73 o
   2   4   9       50.56       61.23      6.25 o
   4   4   9     2706.30     2687.91     30.33 o
   6   4   9       35.85       43.54      7.95 o
   8   4   9       14.15       15.83      6.89 o
  10   4   9      415.41      422.57     13.49 o
  12   4   9       17.76       19.11      7.18 o
  14   4   9      195.68      171.02     10.60 o
  16   4   9       88.21      118.88     11.48 o
  18   4   9        3.50        9.76     11.72 o
  20   4   9       52.98       96.96     24.20 o
 -25   5   9        0.00       12.45     11.45 o
 -23   5   9        0.36        2.53     11.07 o
 -21   5   9      177.68      183.06     15.08 o
 -19   5   9       61.94       48.50     10.77 o
 -17   5   9      199.89      204.70     12.12 o
 -15   5   9      328.89      342.62     13.87 o
 -13   5   9       12.54       22.40      7.34 o
 -11   5   9       38.01       44.87      7.68 o
  -9   5   9       31.49       41.75      7.09 o
  -7   5   9       69.92       82.28      6.75 o
  -5   5   9      262.72      250.61      9.13 o
  -3   5   9      543.54      506.68     12.12 o
  -1   5   9      626.21      587.50     13.39 o
   1   5   9      257.13      208.99     11.27 o
   3   5   9       58.38       66.29      7.17 o
   5   5   9      510.00      501.56     12.49 o
   7   5   9        0.46        0.71      6.22 o
   9   5   9       35.06       49.35      7.48 o
  11   5   9      397.08      376.39     15.61 o
  13   5   9        0.07        4.39      8.17 o
  15   5   9        2.60       17.68      8.81 o
  17   5   9       12.59       10.14     12.19 o
  19   5   9       92.18      116.92     21.91 o
 -24   6   9        4.39       -8.35     13.38 o
 -22   6   9       88.01       73.22     12.85 o
 -20   6   9       88.96      117.49     11.89 o
 -18   6   9       50.67       43.50     12.67 o
 -16   6   9      119.30      104.11     11.17 o
 -14   6   9        1.51       -8.33      8.33 o
 -12   6   9      560.96      501.31     16.51 o
 -10   6   9      360.01      298.67     12.97 o
  -8   6   9      323.73      278.03     12.33 o
  -6   6   9      293.62      324.09     13.51 o
  -4   6   9        6.39        7.56      7.18 o
  -2   6   9      181.69      178.74     11.23 o
   0   6   9      381.41      323.47     11.42 o
   2   6   9      216.16      204.40     10.47 o
   4   6   9       36.97       48.93      7.64 o
   6   6   9      173.50      167.18     10.13 o
   8   6   9        6.34       12.79      7.99 o
  10   6   9       16.37       20.65      9.13 o
  12   6   9       10.33       16.03      8.75 o
  14   6   9       30.03       36.45      9.22 o
  16   6   9        6.45       12.71     23.09 o
 -23   7   9        3.95       -5.85     24.04 o
 -21   7   9       69.27       76.86     12.24 o
 -19   7   9        0.28       16.85     14.79 o
 -17   7   9       22.73       18.53      9.43 o
 -15   7   9      180.29      217.28     13.74 o
 -13   7   9       14.09       24.04      9.09 o
 -11   7   9      721.48      711.04     20.17 o
  -9   7   9       22.67       13.04      8.19 o
  -7   7   9      199.71      199.71     14.35 o
  -5   7   9       37.49       15.07      8.19 o
  -3   7   9      733.41      703.56     19.81 o
  -1   7   9        4.85        0.22      8.17 o
   1   7   9     1540.13     1546.13     29.49 o
   3   7   9        1.50        3.37      9.60 o
   5   7   9        9.72       23.02     16.27 o
   7   7   9      115.91       98.52     15.36 o
   9   7   9      290.53      267.74     14.31 o
  11   7   9       87.30       82.26     10.51 o
  13   7   9       12.72       31.84     10.37 o
 -20   8   9        0.90       30.15     13.47 o
 -18   8   9       14.36       16.60     10.76 o
 -16   8   9       18.18       -5.51     15.68 o
 -14   8   9        8.68        1.54      9.31 o
 -12   8   9       46.89       34.00     13.01 o
 -10   8   9      106.30      129.23     14.58 o
  -8   8   9      421.95      407.12     26.17 o
  -6   8   9       93.20       61.54     14.54 o
  -4   8   9       33.28       29.86     10.57 o
  -2   8   9       27.17        0.70     10.63 o
   0   8   9      517.62      552.74     22.52 o
   2   8   9        3.44       -0.95     10.15 o
   4   8   9        5.03       -6.00     16.44 o
   6   8   9       71.51       50.85     11.21 o
   8   8   9       50.31       56.75     11.37 o
  10   8   9       81.60       87.63     21.51 o
  12   8   9       15.23       66.12     18.66 o
 -17   9   9       19.38       -6.33     19.77 o
 -15   9   9        5.70       25.33     14.68 o
 -13   9   9       19.34       33.72     12.22 o
 -11   9   9      418.07      408.01     21.55 o
  -9   9   9        6.81        8.02     10.79 o
  -7   9   9        2.96      -10.26     10.81 o
  -5   9   9       39.73       55.96     16.21 o
  -3   9   9      258.32      246.39     25.75 o
  -1   9   9        6.05       27.65     11.91 o
   1   9   9      441.39      491.33     22.80 o
   3   9   9       14.94       27.91     15.72 o
   5   9   9        0.56       44.71     26.02 o
   0  10   9        0.34       53.30     25.94 o
 -28   0  10       39.60       33.06     21.04 o
 -26   0  10       20.33       27.68     19.46 o
 -24   0  10       35.19       36.78     13.02 o
 -22   0  10       56.29      107.15     16.45 o
 -20   0  10       21.74       13.06     10.28 o
 -18   0  10      345.55      346.45     20.80 o
 -16   0  10       11.05        4.40     10.28 o
 -14   0  10      289.71      250.28     14.52 o
 -12   0  10     1576.20     1557.82     24.50 o
 -10   0  10        4.88       10.79      5.45 o
  -8   0  10     5212.40     5814.30     54.89 o
  -6   0  10     5465.80     6142.14     57.40 o
  -4   0  10     4045.20     4283.54     44.06 o
  -2   0  10     1210.34      997.22     18.07 o
   0   0  10    16719.19    18054.77    142.01 o
   2   0  10     2110.93     2677.71     32.61 o
   4   0  10     3538.96     3246.93     38.15 o
   6   0  10     2340.48     2285.11     31.69 o
   8   0  10      397.18      423.95     19.64 o
  10   0  10      825.03      781.54     37.33 o
  12   0  10      123.40      136.62     14.24 o
  14   0  10        7.24       12.41     10.79 o
  16   0  10       18.16       29.05     19.61 o
  18   0  10      143.53      171.98     17.96 o
  20   0  10       24.72       24.15     13.10 o
 -29   1  10        0.04        4.30     14.75 o
 -27   1  10        4.12       -1.33     10.73 o
 -25   1  10      203.13      195.32     26.10 o
 -23   1  10       23.91       10.11      9.08 o
 -21   1  10      267.65      219.59     16.60 o
 -19   1  10      105.24      131.91      9.54 o
 -17   1  10        1.49       -3.64      6.04 o
 -15   1  10       10.47       12.24      4.69 o
 -13   1  10      102.64      114.02      6.32 o
 -11   1  10      248.25      164.45      6.63 o
  -9   1  10      227.73      212.77      6.95 o
  -7   1  10      128.13      107.20      9.01 o
  -5   1  10    17075.41    19275.48    105.89 o
  -3   1  10      925.73     1021.92     15.36 o
  -1   1  10      892.33     1143.13     13.73 o
   1   1  10     6760.75     7196.56     46.84 o
   3   1  10      189.08      219.96      6.34 o
   5   1  10        3.25       -4.39      4.39 o
   7   1  10       47.18       67.38      6.42 o
   9   1  10      859.82      822.26     16.24 o
  11   1  10      352.25      393.93     14.63 o
  13   1  10       43.62       52.77      8.60 o
  15   1  10      156.60      128.68     10.99 o
  17   1  10        0.49        2.97     12.43 o
  19   1  10        5.21       15.24      9.37 o
 -30   2  10       73.34       90.00     28.95 o
 -28   2  10       58.60       47.62     13.24 o
 -26   2  10       13.79       23.17     10.68 o
 -24   2  10       84.11       76.75     11.45 o
 -22   2  10      135.67      150.05     13.26 o
 -20   2  10      234.76      210.46     15.87 o
 -18   2  10       79.74       91.96     10.47 o
 -16   2  10      570.18      601.52     15.44 o
 -14   2  10      340.96      310.84      9.39 o
 -12   2  10      498.65      507.49     11.74 o
 -10   2  10       29.15       66.59      6.02 o
  -8   2  10      261.62      254.78      6.83 o
  -6   2  10    10594.74    11424.28     67.94 o
  -4   2  10      824.45      849.64     11.74 o
  -2   2  10      669.95      520.09     10.02 o
   0   2  10       65.48       50.21      5.20 o
   2   2  10     2365.34     2456.38     75.53 o
   4   2  10      814.76      737.58     14.18 o
   6   2  10     1933.00     1986.81     25.09 o
   8   2  10       18.41       22.13      6.00 o
  10   2  10      482.73      450.32     13.13 o
  12   2  10        5.40        2.75      7.35 o
  14   2  10       90.07       98.23     11.16 o
  16   2  10      130.37      138.01     11.75 o
  18   2  10        1.29       13.54      9.20 o
  20   2  10        6.04       20.70     12.78 o
 -29   3  10       96.41      125.75     29.10 o
 -27   3  10      227.79      296.38     18.99 o
 -25   3  10       43.68       48.34     11.75 o
 -23   3  10        1.92        6.25      9.66 o
 -21   3  10       24.25       16.16      9.32 o
 -19   3  10      120.85      111.33     11.81 o
 -17   3  10       29.78       44.49      7.77 o
 -15   3  10      120.59      110.56     11.06 o
 -13   3  10       32.21       27.06      5.65 o
 -11   3  10     1538.46     1351.26     18.13 o
  -9   3  10     1508.42     1595.68     17.09 o
  -7   3  10     3262.93     3183.30     51.23 o
  -5   3  10     9444.81     9612.84     64.69 o
  -3   3  10       14.89        4.00      3.91 o
  -1   3  10     2426.41     2193.07     24.66 o
   1   3  10     3238.88     3440.82     33.43 o
   3   3  10        3.81        5.90      4.96 o
   5   3  10        1.69       -3.39      5.53 o
   7   3  10       39.82       51.02      6.88 o
   9   3  10     1012.65     1038.76     19.72 o
  11   3  10      177.74      162.64      9.77 o
  13   3  10       13.99       15.05      7.44 o
  15   3  10      603.40      632.70     20.60 o
  17   3  10       92.12      103.35     12.68 o
  19   3  10       59.58       75.92     23.57 o
 -26   4  10       23.26       31.66     12.27 o
 -24   4  10       42.02       35.57     10.95 o
 -22   4  10      105.60      107.83     12.89 o
 -20   4  10        3.09       -8.85      8.85 o
 -18   4  10       52.90       35.08      8.22 o
 -16   4  10        1.43       -6.80      6.80 o
 -14   4  10      546.93      547.60     15.73 o
 -12   4  10        1.93        6.10      6.07 o
 -10   4  10      312.23      331.73     11.76 o
  -8   4  10     2718.57     2803.66     28.85 o
  -6   4  10       70.28       60.74      4.99 o
  -4   4  10      662.86      692.04     11.27 o
  -2   4  10     2361.16     2315.32     26.37 o
   0   4  10       97.92      135.77      7.51 o
   2   4  10      881.08      866.34     16.58 o
   4   4  10       64.30       89.32      8.22 o
   6   4  10     1006.21      863.69     19.42 o
   8   4  10       14.96       18.40     11.83 o
  10   4  10      115.28      119.31     10.01 o
  12   4  10      924.97      835.96     21.18 o
  14   4  10       42.37       42.55      8.29 o
  16   4  10        7.99       26.03     11.41 o
  18   4  10       35.11      124.17     25.62 o
 -25   5  10      137.43      159.68     16.91 o
 -23   5  10        6.12       -0.34     10.47 o
 -21   5  10       41.42       46.24     11.54 o
 -19   5  10       12.53        7.91     12.12 o
 -17   5  10        5.30        6.07      8.07 o
 -15   5  10       30.81       41.42      8.16 o
 -13   5  10       26.36       14.50      7.10 o
 -11   5  10      962.23      965.76     20.47 o
  -9   5  10      317.18      317.85     20.75 o
  -7   5  10       47.51       53.99      7.87 o
  -5   5  10     1504.49     1440.08     27.99 o
  -3   5  10      155.70      171.23      8.31 o
  -1   5  10      493.73      469.23     12.54 o
   1   5  10      241.82      232.90     10.05 o
   3   5  10      855.27      827.34     17.60 o
   5   5  10     1714.08     1716.83     25.95 o
   7   5  10      826.86      810.57     18.29 o
   9   5  10      363.16      422.43     14.28 o
  11   5  10      577.97      595.69     19.29 o
  13   5  10       28.36       56.78     10.14 o
  15   5  10       48.08       59.51     10.46 o
  17   5  10       22.24       41.16     13.71 o
 -24   6  10       26.49       28.34     25.86 o
 -22   6  10        2.31        5.66     10.92 o
 -20   6  10        7.80        9.87      9.20 o
 -18   6  10       81.09       71.81     10.64 o
 -16   6  10      297.72      333.28     16.21 o
 -14   6  10       16.79       12.77      8.30 o
 -12   6  10        0.04       -5.80      7.34 o
 -10   6  10      338.41      331.04     13.93 o
  -8   6  10     1413.77     1346.69     51.11 o
  -6   6  10       77.02       83.83      9.29 o
  -4   6  10      368.30      330.87     16.67 o
  -2   6  10      312.35      276.49     13.13 o
   0   6  10      195.05      205.21     12.74 o
   2   6  10     1501.53     1472.07     24.18 o
   4   6  10     1025.38      985.15     20.38 o
   6   6  10      925.38      918.16     20.02 o
   8   6  10        0.24        7.28      7.98 o
  10   6  10      399.44      413.64     16.96 o
  12   6  10      428.51      360.30     16.69 o
  14   6  10      166.32      153.97     14.45 o
 -21   7  10        1.03       17.58     10.40 o
 -19   7  10       44.13       38.21     11.53 o
 -17   7  10        0.00       -1.48      9.11 o
 -15   7  10        4.79        1.85     10.50 o
 -13   7  10       43.46       20.73      9.11 o
 -11   7  10      128.90      127.37     13.41 o
  -9   7  10      218.71      190.21     14.31 o
  -7   7  10       14.63       12.79      9.71 o
  -5   7  10        0.59       -7.84      7.84 o
  -3   7  10      213.70      212.93     12.79 o
  -1   7  10        0.00        2.38      8.50 o
   1   7  10      463.18      425.81     16.82 o
   3   7  10      398.63      366.03     18.61 o
   5   7  10       14.94       24.95     10.34 o
   7   7  10       32.87       34.22      9.28 o
   9   7  10       24.37       39.27      8.28 o
  11   7  10        0.06       14.26      8.10 o
  13   7  10        2.10       31.60     14.81 o
 -20   8  10       64.60       95.83     18.45 o
 -18   8  10        0.01       10.85     10.36 o
 -16   8  10       95.55       86.64     13.88 o
 -14   8  10        3.29       18.39     11.07 o
 -12   8  10        4.20       -5.83     11.79 o
 -10   8  10      438.67      413.98     20.56 o
  -8   8  10       20.04       10.86     10.41 o
  -6   8  10       49.18       41.20     18.36 o
  -4   8  10       81.67       71.32     10.51 o
  -2   8  10      212.98      235.56     14.33 o
   0   8  10      874.32      882.65     28.16 o
   2   8  10       30.25       34.80     11.28 o
   4   8  10      100.52       97.64     13.00 o
   6   8  10       61.94       63.68     12.03 o
   8   8  10       14.45       12.90     16.20 o
 -15   9  10        7.84       18.66     19.93 o
 -13   9  10       85.97       99.62     14.45 o
 -11   9  10        1.47       12.00     11.17 o
  -9   9  10        0.01        4.74     10.47 o
  -7   9  10       50.74       62.06     12.56 o
  -5   9  10       39.64       34.73     26.97 o
  -3   9  10        0.18      -12.74     12.74 o
  -1   9  10        3.94       18.73     14.64 o
   1   9  10      120.45      112.57     14.89 o
   3   9  10      123.05      117.18     23.41 o
   5   9  10        0.57       34.01     26.26 o
   0  10  10      201.28      265.26     34.48 o
 -29   1  11        8.17       12.80     15.74 o
 -27   1  11        6.06       16.06     10.96 o
 -25   1  11       18.63       19.74     10.49 o
 -23   1  11        1.30       -8.78      8.78 o
 -21   1  11       38.78       29.99     10.98 o
 -19   1  11      118.30      126.19      9.68 o
 -17   1  11     2712.64     2539.78     34.17 o
 -15   1  11        0.21       -5.61      5.61 o
 -13   1  11     5091.33     5068.58     83.70 o
 -11   1  11     2819.20     2818.48     23.79 o
  -9   1  11      209.03      178.70      5.83 o
  -7   1  11     8294.54     8513.45     53.81 o
  -5   1  11    17352.68    20010.76    110.66 o
  -3   1  11     6700.49     8003.42     51.30 o
  -1   1  11     4217.50     4266.62     34.79 o
   1   1  11     2790.32     3054.19     44.54 o
   3   1  11     1877.21     1677.56     23.68 o
   5   1  11      179.89      145.04      9.74 o
   7   1  11      312.51      280.63     12.31 o
   9   1  11     1406.31     1341.10     25.78 o
  11   1  11      567.96      531.43     17.37 o
  13   1  11     1086.69     1156.62     30.49 o
  15   1  11      456.74      408.35     19.31 o
  17   1  11      298.47      291.57     15.41 o
  19   1  11       14.13       47.06     13.83 o
 -30   2  11       39.57       70.23     26.41 o
 -28   2  11       66.98       72.41     13.72 o
 -26   2  11        7.48        5.22     10.00 o
 -24   2  11       13.54        0.97      9.64 o
 -22   2  11      147.93      122.38     12.81 o
 -20   2  11        0.01       -0.60      8.69 o
 -18   2  11       46.83       44.84      9.59 o
 -16   2  11        0.08        1.05      7.73 o
 -14   2  11     1190.54     1249.08     18.48 o
 -12   2  11      165.91      165.88      7.34 o
 -10   2  11       32.83       42.58      5.75 o
  -8   2  11     1397.28     1356.33     15.76 o
  -6   2  11      418.28      511.59      9.67 o
  -4   2  11       98.32       97.18      5.22 o
  -2   2  11     3065.91     3001.39     25.21 o
   0   2  11     2129.19     2086.37     24.18 o
   2   2  11       25.16       47.03      6.07 o
   4   2  11      334.04      282.47      9.92 o
   6   2  11     2853.80     2796.66     34.69 o
   8   2  11      267.87      261.59     10.68 o
  10   2  11      154.77      161.88     11.27 o
  12   2  11     1256.62     1231.75     26.33 o
  14   2  11      121.88      142.08     11.94 o
  16   2  11       94.92      110.65     11.35 o
  18   2  11       50.20       61.83     13.31 o
 -29   3  11       24.69       -2.06     23.25 o
 -27   3  11        2.68        9.53     10.99 o
 -25   3  11        0.97       -4.09      9.85 o
 -23   3  11       34.78       30.39     10.44 o
 -21   3  11       27.21        0.05     11.25 o
 -19   3  11        8.46        3.31      8.75 o
 -17   3  11       16.19       17.45     10.62 o
 -15   3  11      114.14       93.05      8.46 o
 -13   3  11       41.95       55.13      7.51 o
 -11   3  11      228.87      243.44     11.26 o
  -9   3  11      336.06      347.30     11.88 o
  -7   3  11      133.35      140.45      6.66 o
  -5   3  11      751.46      825.73     14.11 o
  -3   3  11        7.18        9.93      4.70 o
  -1   3  11      700.59      644.71     14.74 o
   1   3  11      470.83      433.45     11.60 o
   3   3  11     1831.94     1870.72     25.04 o
   5   3  11     2361.87     2299.45     28.78 o
   7   3  11       78.18       59.92      7.78 o
   9   3  11     1040.87      981.08     19.72 o
  11   3  11        3.28        3.34      6.89 o
  13   3  11       49.49       89.11     10.67 o
  15   3  11      774.35      783.54     27.99 o
  17   3  11       35.67       52.09     11.60 o
 -26   4  11        1.11      -10.82     10.82 o
 -24   4  11        4.62       -9.73      9.73 o
 -22   4  11       20.53       -6.06      9.56 o
 -20   4  11       43.86        9.93      9.88 o
 -18   4  11      213.03      222.49     12.19 o
 -16   4  11       12.25       13.84      8.70 o
 -14   4  11      643.79      637.01     16.94 o
 -12   4  11       91.46       73.71      7.74 o
 -10   4  11      339.65      277.87     11.12 o
  -8   4  11      108.53       99.28      6.74 o
  -6   4  11      966.90      950.91     13.87 o
  -4   4  11     1164.21     1149.24     20.55 o
  -2   4  11     4718.73     4794.34     42.95 o
   0   4  11      635.36      594.93     17.43 o
   2   4  11     1841.11     1728.47     31.54 o
   4   4  11       43.25       73.61      8.81 o
   6   4  11      292.05      324.68     13.32 o
   8   4  11      600.82      612.69     17.76 o
  10   4  11      340.47      379.71     15.01 o
  12   4  11       50.06       74.74      9.90 o
  14   4  11      217.98      270.34     15.00 o
  16   4  11        0.44        2.99     11.67 o
 -25   5  11      174.30      201.84     19.94 o
 -23   5  11        2.17      -11.64     11.64 o
 -21   5  11       71.78       72.56     12.22 o
 -19   5  11       63.62       83.86     13.39 o
 -17   5  11      158.30      165.57     11.87 o
 -15   5  11        4.48        4.36      7.20 o
 -13   5  11       43.65       50.67      8.24 o
 -11   5  11       84.69      102.59      8.85 o
  -9   5  11     1137.16     1108.46     21.62 o
  -7   5  11      245.74      217.29     11.01 o
  -5   5  11       17.69       27.41      7.41 o
  -3   5  11       24.07       23.50      5.96 o
  -1   5  11      667.98      667.65     15.29 o
   1   5  11     1461.47     1305.84     22.63 o
   3   5  11     2684.43     2616.00     32.71 o
   5   5  11     3010.60     3025.64     36.46 o
   7   5  11      296.41      259.07     12.04 o
   9   5  11       50.19       54.44      8.27 o
  11   5  11       43.12       48.18      8.48 o
  13   5  11      511.20      523.92     19.45 o
  15   5  11      242.53      309.36     21.35 o
 -24   6  11        3.45        6.34     15.27 o
 -22   6  11       36.95       32.92     12.15 o
 -20   6  11      266.31      284.35     22.45 o
 -18   6  11        3.54        4.53      8.98 o
 -16   6  11       66.97       49.60      9.62 o
 -14   6  11       16.85       16.75      8.37 o
 -12   6  11       24.27       29.84      8.49 o
 -10   6  11       31.49       16.57      9.71 o
  -8   6  11       13.27       14.50      9.18 o
  -6   6  11       30.30       36.75      8.48 o
  -4   6  11      435.63      408.60     15.37 o
  -2   6  11        0.14        0.60      8.44 o
   0   6  11       33.16       21.32     12.67 o
   2   6  11     1843.35     1958.97     28.68 o
   4   6  11      185.86      191.11     11.64 o
   6   6  11      308.46      347.68     13.60 o
   8   6  11      130.43      129.45     13.72 o
  10   6  11       27.60       21.05      9.13 o
  12   6  11       13.12       15.82      9.35 o
  14   6  11       26.01       65.64     14.32 o
 -21   7  11       91.19       91.11     17.94 o
 -19   7  11      152.44      173.58     14.17 o
 -17   7  11       61.36       82.69     11.42 o
 -15   7  11       87.53       91.63     12.32 o
 -13   7  11       41.15       44.08     11.45 o
 -11   7  11        0.18       -0.21      9.56 o
  -9   7  11       31.09       43.62     10.37 o
  -7   7  11      132.03      147.41     13.71 o
  -5   7  11       46.91       50.56     10.29 o
  -3   7  11        2.51       -1.23      8.07 o
  -1   7  11      658.96      615.62     27.42 o
   1   7  11        1.03        8.60     11.62 o
   3   7  11     1574.39     1621.61     36.90 o
   5   7  11      888.21      854.38     27.41 o
   7   7  11       42.42       21.00     10.41 o
   9   7  11       37.42       45.66     10.53 o
  11   7  11       54.97       51.52     11.59 o
 -20   8  11       34.75       61.60     18.13 o
 -18   8  11        5.38       27.41     10.99 o
 -16   8  11       43.90       50.31     16.74 o
 -14   8  11        9.01       26.39     11.53 o
 -12   8  11        0.26        9.62     10.49 o
 -10   8  11        3.17        1.98     10.68 o
  -8   8  11        6.77       18.40     10.28 o
  -6   8  11       42.16       35.04     11.04 o
  -4   8  11       25.75       11.40     10.42 o
  -2   8  11       65.35       62.06     12.01 o
   0   8  11      237.20      279.02     17.86 o
   2   8  11       31.69       67.47     12.16 o
   4   8  11      272.30      302.00     28.87 o
   6   8  11       87.51      106.58     18.67 o
 -13   9  11        0.94       29.26     19.77 o
 -11   9  11        0.70       15.86     11.65 o
  -9   9  11       62.64       84.10     13.71 o
  -7   9  11       48.03       73.79     13.06 o
  -5   9  11        4.25        5.68     13.06 o
  -3   9  11       12.10      -12.99     12.99 o
  -1   9  11       98.11      101.40     14.44 o
   1   9  11        0.42       25.62     23.73 o
   3   9  11       98.39      202.62     34.64 o
 -28   0  12        0.04       13.76     20.88 o
 -26   0  12      249.18      268.10     30.37 o
 -24   0  12       82.07       37.01     18.19 o
 -22   0  12      265.91      252.03     21.99 o
 -20   0  12     1082.41     1052.10     32.81 o
 -18   0  12      692.52      677.90     25.33 o
 -16   0  12      891.45      839.75     26.82 o
 -14   0  12     2735.85     2688.08     67.30 o
 -12   0  12    12955.08    13165.90    204.75 o
 -10   0  12        1.82        7.38      5.87 o
  -8   0  12     4740.41     4440.76     47.41 o
  -6   0  12     1066.61     1261.77     25.62 o
  -4   0  12    15375.49    15893.27    129.26 o
  -2   0  12      118.72      105.65      7.65 o
   0   0  12      310.49      383.81     12.08 o
   2   0  12     1566.33     1716.09     36.74 o
   4   0  12       19.94       26.88      9.34 o
   6   0  12     2039.68     1997.46     43.52 o
   8   0  12    17860.99    18514.37    284.24 o
  10   0  12      187.91      175.23     22.22 o
  12   0  12     1336.05     1251.15     56.94 o
  14   0  12      102.78       92.18     15.34 o
  16   0  12       64.07       66.68     14.59 o
 -29   1  12       14.46       37.19     14.84 o
 -27   1  12       10.31       12.89     13.34 o
 -25   1  12      203.69      202.67     16.23 o
 -23   1  12       44.44       30.76     10.34 o
 -21   1  12        0.09       -0.01      8.78 o
 -19   1  12       67.51       58.76      8.65 o
 -17   1  12      353.97      333.55     12.67 o
 -15   1  12       50.64       57.86      7.71 o
 -13   1  12      605.01      596.45     12.57 o
 -11   1  12      323.89      315.01      8.94 o
  -9   1  12      697.17      655.60     12.69 o
  -7   1  12     1395.25     1381.29     24.80 o
  -5   1  12      162.65      166.88      6.25 o
  -3   1  12        3.30        8.09      5.12 o
  -1   1  12      145.88      189.53      7.91 o
   1   1  12     1090.03     1053.74     18.51 o
   3   1  12     2288.28     2332.57     27.00 o
   5   1  12        1.40       -5.26      6.14 o
   7   1  12      148.30      146.88     11.18 o
   9   1  12      575.25      595.16     18.48 o
  11   1  12       98.92       84.78     18.17 o
  13   1  12      267.32      289.76     14.97 o
  15   1  12      300.34      299.62     15.38 o
  17   1  12        9.75       27.12      9.47 o
 -30   2  12       12.98       26.26     24.68 o
 -28   2  12       22.78       23.14     10.30 o
 -26   2  12       97.23      104.97     21.60 o
 -24   2  12       24.92       13.70     10.02 o
 -22   2  12      124.73       97.33     12.33 o
 -20   2  12       38.03       58.49     10.68 o
 -18   2  12      286.14      285.35     15.59 o
 -16   2  12       33.88       27.92      8.91 o
 -14   2  12     2067.03     2085.22     25.11 o
 -12   2  12      244.10      277.11      9.10 o
 -10   2  12      231.23      200.65      6.61 o
  -8   2  12     1067.94      957.05     13.59 o
  -6   2  12     4510.39     4658.22     35.46 o
  -4   2  12     3614.34     3736.40     30.77 o
  -2   2  12     1576.90     1516.81     20.55 o
   0   2  12      783.96      746.11     14.54 o
   2   2  12      337.92      315.16     10.42 o
   4   2  12     1246.19     1203.29     19.89 o
   6   2  12     2607.26     2412.40     30.22 o
   8   2  12     4770.99     4920.27     54.86 o
  10   2  12     1214.93     1144.30     25.69 o
  12   2  12      337.66      331.91     15.49 o
  14   2  12      465.95      460.35     20.11 o
  16   2  12       48.57       50.81      9.87 o
  18   2  12       17.38       21.35     16.29 o
 -27   3  12       16.22       -9.61     10.91 o
 -25   3  12       34.34       38.46     11.40 o
 -23   3  12       26.66       24.26     11.39 o
 -21   3  12      109.95       83.26     12.09 o
 -19   3  12       56.29       50.95     13.72 o
 -17   3  12      270.66      266.59     14.86 o
 -15   3  12      154.94      130.64     11.87 o
 -13   3  12      849.13      797.23     17.88 o
 -11   3  12       28.68       15.13      5.99 o
  -9   3  12     3745.37     3655.12     42.20 o
  -7   3  12     1921.13     1833.45     21.83 o
  -5   3  12      118.82      110.11      6.74 o
  -3   3  12     3120.59     2949.29     30.94 o
  -1   3  12      675.06      701.99     14.60 o
   1   3  12     1889.85     1939.45     25.53 o
   3   3  12     7796.55     8044.74     64.25 o
   5   3  12     9489.22     9182.57     72.17 o
   7   3  12      606.79      609.06     15.97 o
   9   3  12      300.13      287.56     12.08 o
  11   3  12      104.04      119.41     11.22 o
  13   3  12      598.39      590.03     20.24 o
  15   3  12      246.97      230.60     14.73 o
  17   3  12        0.87       13.60     16.29 o
 -26   4  12       22.24       54.31     12.77 o
 -24   4  12        1.04        3.33     10.49 o
 -22   4  12       43.63       39.93     11.05 o
 -20   4  12       34.19       31.54     14.49 o
 -18   4  12        2.10      -14.16     14.16 o
 -16   4  12      265.31      263.48     12.64 o
 -14   4  12      906.69      927.24     20.46 o
 -12   4  12      181.11      171.10      9.87 o
 -10   4  12        0.09        1.13      6.08 o
  -8   4  12     1202.85     1182.36     18.20 o
  -6   4  12     2999.86     3093.48     32.27 o
  -4   4  12      778.57      777.34     15.51 o
  -2   4  12       68.40       63.97      7.11 o
   0   4  12     2503.25     2519.63     39.89 o
   2   4  12      149.47      144.25     10.52 o
   4   4  12     2326.91     2387.26     37.41 o
   6   4  12     1089.23     1090.43     23.12 o
   8   4  12      476.52      473.31     16.22 o
  10   4  12      229.91      254.47     13.39 o
  12   4  12      340.70      340.99     18.40 o
  14   4  12      188.46      203.89     15.85 o
 -25   5  12      142.45      184.80     17.22 o
 -23   5  12        0.81       -3.73     10.41 o
 -21   5  12        2.80      -12.49     12.49 o
 -19   5  12        5.49       -1.96      9.82 o
 -17   5  12      432.82      450.21     16.68 o
 -15   5  12       76.54       74.08      9.44 o
 -13   5  12       25.92       26.38      7.86 o
 -11   5  12       68.51       74.15      8.76 o
  -9   5  12     1003.95      979.35     38.45 o
  -7   5  12     1289.87     1270.31     24.10 o
  -5   5  12       82.05       70.84      8.85 o
  -3   5  12      652.02      600.20     17.26 o
  -1   5  12       19.05        4.68      6.87 o
   1   5  12     1550.30     1590.97     25.10 o
   3   5  12     5397.11     5251.48     50.80 o
   5   5  12     3792.74     3720.03     41.97 o
   7   5  12       11.22       10.96      7.19 o
   9   5  12       79.04       83.10      9.04 o
  11   5  12        4.67       17.93      8.93 o
  13   5  12       25.16       39.60     10.30 o
 -24   6  12        8.08       14.87     20.09 o
 -22   6  12       22.72       25.92     12.48 o
 -20   6  12       61.07       88.00     12.99 o
 -18   6  12       26.83       38.79      9.87 o
 -16   6  12       89.73      101.65     10.98 o
 -14   6  12       50.84       63.61      9.60 o
 -12   6  12      460.23      438.83     19.84 o
 -10   6  12       90.11       95.57     11.77 o
  -8   6  12     1053.13     1070.42     31.11 o
  -6   6  12      554.15      540.93     20.55 o
  -4   6  12      503.96      504.17     17.05 o
  -2   6  12     1680.08     1634.38     32.54 o
   0   6  12      176.55      163.78     13.47 o
   2   6  12     1426.00     1267.07     23.49 o
   4   6  12       53.71       44.35      8.62 o
   6   6  12       81.81       72.30      8.95 o
   8   6  12       89.32       87.44     10.75 o
  10   6  12       16.73       33.57      9.83 o
  12   6  12       29.56       44.62     11.55 o
 -21   7  12        2.09       30.56     15.18 o
 -19   7  12      142.66      172.25     13.94 o
 -17   7  12        0.50       -9.12      9.12 o
 -15   7  12       57.10       83.85     12.99 o
 -13   7  12      154.37      167.26     15.12 o
 -11   7  12       20.45       30.70     10.75 o
  -9   7  12       70.70       73.27     11.60 o
  -7   7  12       25.51       26.87     10.48 o
  -5   7  12      772.72      736.47     24.77 o
  -3   7  12       98.91      115.18     11.00 o
  -1   7  12       69.27       77.04     10.42 o
   1   7  12        5.04        1.77      8.90 o
   3   7  12      339.35      311.89     15.71 o
   5   7  12      331.72      349.04     19.08 o
   7   7  12       67.93       70.38     10.53 o
   9   7  12       19.71       29.04     10.05 o
  11   7  12       35.90       59.47     24.36 o
 -20   8  12        0.22       49.35     24.52 o
 -18   8  12       60.73      101.55     25.62 o
 -16   8  12        8.98       21.37     12.22 o
 -14   8  12       45.99       58.84     12.55 o
 -12   8  12        5.25       17.37     20.92 o
 -10   8  12        1.75        3.76     19.51 o
  -8   8  12       27.83       39.62     11.37 o
  -6   8  12       22.89       10.49     10.59 o
  -4   8  12      279.58      285.38     17.65 o
  -2   8  12      267.49      247.29     14.76 o
   0   8  12      205.41      196.18     16.16 o
   2   8  12      317.89      279.72     20.45 o
   4   8  12      126.64      157.17     19.06 o
   6   8  12      117.13      190.92     34.32 o
 -13   9  12       11.51       17.08     20.72 o
 -11   9  12       10.92       38.28     19.46 o
  -9   9  12       11.31       12.25     14.04 o
  -7   9  12       35.71       16.23     11.44 o
  -5   9  12       15.99       24.52     19.30 o
  -1   9  12       10.58       40.49     24.04 o
   1   9  12        9.04        8.23     26.26 o
 -27   1  13       18.81       18.88     26.10 o
 -25   1  13       17.14       20.11     10.85 o
 -23   1  13      216.07      186.71     14.63 o
 -21   1  13     1344.97     1183.11     30.23 o
 -19   1  13      739.87      712.98     19.02 o
 -17   1  13      203.14      162.25     10.50 o
 -15   1  13      102.28      121.64      9.38 o
 -13   1  13     3978.06     3984.48     37.08 o
 -11   1  13     1043.99     1115.25     17.09 o
  -9   1  13     1577.10     1554.32     17.94 o
  -7   1  13     8415.54     8509.47     55.95 o
  -5   1  13      198.47      243.24     12.35 o
  -3   1  13     5429.91     5591.06     46.06 o
  -1   1  13     1037.55     1223.98     18.54 o
   1   1  13     2550.25     2601.76     29.11 o
   3   1  13     1616.79     1664.84     27.14 o
   5   1  13      789.53      774.75     19.71 o
   7   1  13     5422.80     5420.58     58.92 o
   9   1  13        0.38       20.96      9.14 o
  11   1  13        3.29       -9.54      9.61 o
  13   1  13      406.69      407.66     17.50 o
  15   1  13        0.83        5.14      8.62 o
 -28   2  13       73.56       86.72     13.90 o
 -26   2  13       76.04       71.32     12.75 o
 -24   2  13      291.69      258.33     16.97 o
 -22   2  13      135.41      120.55     13.15 o
 -20   2  13      389.90      406.57     18.95 o
 -18   2  13      154.23       99.91     11.93 o
 -16   2  13      535.03      466.05     18.25 o
 -14   2  13      124.32      125.84      7.80 o
 -12   2  13      234.64      251.24      9.00 o
 -10   2  13      203.54      187.70      7.72 o
  -8   2  13      283.56      278.95      8.12 o
  -6   2  13      124.65       98.70      5.75 o
  -4   2  13     1911.85     1668.97     35.19 o
  -2   2  13     1290.48     1346.65     19.99 o
   0   2  13     6377.28     6184.46     51.48 o
   2   2  13      691.29      638.65     14.74 o
   4   2  13      166.22      151.58     11.03 o
   6   2  13     2119.64     2157.41     34.11 o
   8   2  13      291.18      288.52     14.40 o
  10   2  13     2187.11     2153.51     36.68 o
  12   2  13       22.11       20.11      9.34 o
  14   2  13       21.60        7.85      8.94 o
  16   2  13        3.60        9.16     12.64 o
 -27   3  13        0.01        9.58     12.01 o
 -25   3  13       62.07       81.26     23.38 o
 -23   3  13        0.71       -4.02      9.77 o
 -21   3  13       11.15        0.67      9.72 o
 -19   3  13      140.07      106.41     12.98 o
 -17   3  13       23.83       11.30      9.50 o
 -15   3  13      125.06      125.22      9.63 o
 -13   3  13      275.29      274.64     11.80 o
 -11   3  13      320.30      310.66     11.64 o
  -9   3  13       27.90       36.73      5.56 o
  -7   3  13      393.85      403.86     12.44 o
  -5   3  13      114.08      101.15      6.87 o
  -3   3  13     2206.44     2231.68     27.10 o
  -1   3  13      754.83      742.76     15.64 o
   1   3  13     1568.58     1546.87     23.45 o
   3   3  13      685.33      640.76     16.47 o
   5   3  13     3530.74     3512.90     40.45 o
   7   3  13     2434.21     2385.90     32.20 o
   9   3  13        0.07       -8.19      8.19 o
  11   3  13      248.51      265.03     14.76 o
  13   3  13        0.00        5.62      8.99 o
  15   3  13      238.24      269.01     31.71 o
 -26   4  13        5.75       -5.02     11.62 o
 -24   4  13      366.50      384.35     20.38 o
 -22   4  13       11.24        1.57     10.03 o
 -20   4  13      683.18      620.35     23.45 o
 -18   4  13       66.06       22.52     11.10 o
 -16   4  13      235.61      252.80     12.66 o
 -14   4  13       85.34       86.25      9.29 o
 -12   4  13       58.83       58.37      8.09 o
 -10   4  13      984.61      982.88     24.82 o
  -8   4  13     1028.21      948.43     24.12 o
  -6   4  13      181.96      159.97     11.49 o
  -4   4  13     5582.95     5395.37     84.96 o
  -2   4  13     1364.95     1325.09     23.75 o
   0   4  13       78.69       50.92      8.34 o
   2   4  13     2086.10     2059.25     31.72 o
   4   4  13      483.85      488.19     16.80 o
   6   4  13      121.86      142.12     12.05 o
   8   4  13      257.13      220.29     12.55 o
  10   4  13      752.83      703.48     33.68 o
  12   4  13      293.17      298.18     17.99 o
  14   4  13       85.28      125.40     17.64 o
 -25   5  13        0.22       -0.33     14.44 o
 -23   5  13       11.22       10.41     12.72 o
 -21   5  13       91.15       71.01     12.91 o
 -19   5  13       70.19       90.15     13.07 o
 -17   5  13      273.52      299.34     14.54 o
 -15   5  13      211.16      229.07     12.57 o
 -13   5  13        4.93       -0.69      7.31 o
 -11   5  13        1.59      -10.54     10.54 o
  -9   5  13      230.67      229.29     14.40 o
  -7   5  13      668.59      692.42     21.99 o
  -5   5  13       72.72       83.74      9.16 o
  -3   5  13      406.54      413.14     15.45 o
  -1   5  13      442.33      376.73     13.07 o
   1   5  13       16.99       -5.76      9.84 o
   3   5  13      322.82      336.41     13.41 o
   5   5  13      351.14      333.07     13.24 o
   7   5  13      194.91      188.48     11.23 o
   9   5  13      211.48      239.47     12.47 o
  11   5  13      328.20      381.02     15.69 o
 -24   6  13        2.89      -11.86     18.03 o
 -22   6  13       10.78       12.68     11.72 o
 -20   6  13      176.13      248.68     24.15 o
 -18   6  13        8.85       20.44     11.38 o
 -16   6  13        0.96        4.38      9.02 o
 -14   6  13      141.87      157.54     14.36 o
 -12   6  13       16.60        5.36     10.16 o
 -10   6  13       29.23       19.86      9.80 o
  -8   6  13       80.43      105.85     12.21 o
  -6   6  13       73.05       55.01     10.79 o
  -4   6  13      232.63      289.66     14.04 o
  -2   6  13      412.92      417.26     16.76 o
   0   6  13       19.68        5.24      8.77 o
   2   6  13       36.31       61.39      9.98 o
   4   6  13      445.09      474.76     15.68 o
   6   6  13       40.97       37.94      9.77 o
   8   6  13       29.03       43.12      9.76 o
  10   6  13      160.34      150.69     12.92 o
  12   6  13       64.01       80.67     18.98 o
 -21   7  13       12.46       18.51     20.88 o
 -19   7  13       35.60       59.28     13.39 o
 -17   7  13       25.03       31.95     12.54 o
 -15   7  13        4.35       14.37     11.16 o
 -13   7  13       60.81       71.71     12.50 o
 -11   7  13        6.21       -4.65      9.64 o
  -9   7  13       72.93       84.74     12.17 o
  -7   7  13      138.60      112.33     12.93 o
  -5   7  13       55.67       56.77     11.13 o
  -3   7  13       67.38       62.68     11.99 o
  -1   7  13      169.17      138.66     12.20 o
   1   7  13       12.12       26.87      9.88 o
   3   7  13       25.73       30.41      9.83 o
   5   7  13       15.76       35.98     11.43 o
   7   7  13        2.86       18.41     11.37 o
   9   7  13       79.50       96.78     15.52 o
 -18   8  13        2.02       19.61     22.30 o
 -16   8  13       12.80       19.78     15.54 o
 -14   8  13       14.75       47.71     12.30 o
 -12   8  13      135.81      113.95     14.57 o
 -10   8  13       50.95       55.29     12.05 o
  -8   8  13       27.85       38.77     11.32 o
  -6   8  13       59.29       89.28     14.33 o
  -4   8  13       24.31       26.25     10.76 o
  -2   8  13        0.45        1.48      8.97 o
   0   8  13      285.03      354.78     27.33 o
   2   8  13      288.89      313.50     19.49 o
   4   8  13      111.47      120.69     30.53 o
 -11   9  13       20.10       50.93     22.30 o
  -9   9  13        0.00       -3.32     18.82 o
  -7   9  13        2.44      -17.72     17.72 o
   1   9  13       70.53      144.73     31.48 o
 -28   0  14       43.52       34.01     19.93 o
 -26   0  14     1615.26     1434.95     65.80 o
 -24   0  14      461.88      383.89     34.01 o
 -22   0  14      781.19      588.29     29.34 o
 -20   0  14      124.40      107.11     14.65 o
 -18   0  14      731.26      583.63     24.81 o
 -16   0  14      335.81      357.30     19.74 o
 -14   0  14     3199.30     2788.08     51.44 o
 -12   0  14     2925.57     2644.50     48.32 o
 -10   0  14      608.56      660.49     16.61 o
  -8   0  14      521.24      535.54     15.16 o
  -6   0  14     3446.79     3358.03     41.99 o
  -4   0  14      287.31      310.86     13.32 o
  -2   0  14      468.44      417.19     18.19 o
   0   0  14      400.20      367.56     18.02 o
   2   0  14     3454.82     3392.40     58.33 o
   4   0  14     1081.14     1020.46     31.99 o
   6   0  14      529.53      493.14     24.58 o
   8   0  14     1120.10     1103.72     36.04 o
  10   0  14     5088.25     5142.15    130.57 o
  12   0  14       76.80       49.26     14.68 o
  14   0  14      258.13      338.06     25.23 o
 -27   1  14        3.77       11.51     12.91 o
 -25   1  14       20.22       14.75     10.89 o
 -23   1  14       37.78       22.39     10.33 o
 -21   1  14       83.39      109.39     16.43 o
 -19   1  14     1124.81     1022.64     27.50 o
 -17   1  14       49.88       37.20      8.73 o
 -15   1  14       74.75       77.49     10.30 o
 -13   1  14      114.80      116.57      9.13 o
 -11   1  14      108.29      115.74      7.11 o
  -9   1  14       30.00       31.06      4.73 o
  -7   1  14      133.20      131.38      6.32 o
  -5   1  14       40.94       28.74      5.56 o
  -3   1  14      194.09      182.88      8.10 o
  -1   1  14      186.74      166.41      8.19 o
   1   1  14      510.74      442.22     14.39 o
   3   1  14       24.30       33.94     15.07 o
   5   1  14       45.70       46.94     19.47 o
   7   1  14     3597.83     3658.72     47.59 o
   9   1  14      140.69      166.56     12.98 o
  11   1  14       61.90       62.05     10.45 o
  13   1  14       47.14       55.40      9.82 o
  15   1  14       10.57       25.15     17.40 o
 -28   2  14       87.99       95.78     22.94 o
 -26   2  14      430.14      411.57     21.33 o
 -24   2  14      210.08      168.73     15.04 o
 -22   2  14      361.46      280.94     17.26 o
 -20   2  14        0.45       -9.70      9.70 o
 -18   2  14      124.22       73.38     11.97 o
 -16   2  14     1122.32     1065.35     27.46 o
 -14   2  14       57.07       92.83      7.59 o
 -12   2  14       98.64       76.34      6.64 o
 -10   2  14      425.39      413.68     11.98 o
  -8   2  14       75.81       85.11      5.82 o
  -6   2  14      670.19      637.10     13.70 o
  -4   2  14      763.29      647.05     25.12 o
  -2   2  14        5.86        3.24      5.50 o
   0   2  14      332.54      265.73     10.30 o
   2   2  14      154.20      144.45      8.90 o
   4   2  14      210.92      214.08     12.37 o
   6   2  14      210.17      218.47     13.10 o
   8   2  14     1357.73     1325.69     32.64 o
  10   2  14     2709.23     2911.86     44.27 o
  12   2  14      139.34      160.44     15.48 o
  14   2  14      126.98      149.94     13.17 o
 -27   3  14       14.55       12.79     11.97 o
 -25   3  14       21.46        9.83     10.86 o
 -23   3  14      312.90      319.58     18.65 o
 -21   3  14      300.68      286.07     17.68 o
 -19   3  14      329.95      251.88     19.25 o
 -17   3  14      347.96      309.13     17.05 o
 -15   3  14     1702.58     1713.10     28.31 o
 -13   3  14       89.88      107.67      9.75 o
 -11   3  14      700.48      662.89     16.63 o
  -9   3  14     1621.61     1570.25     25.10 o
  -7   3  14       11.16       20.66      5.38 o
  -5   3  14     1455.48     1362.02     20.84 o
  -3   3  14     1389.58     1259.66     20.51 o
  -1   3  14      225.67      211.94     13.19 o
   1   3  14     1122.31     1079.96     19.97 o
   3   3  14      240.39      202.26     10.67 o
   5   3  14     1684.52     1681.78     32.37 o
   7   3  14     1141.90     1063.66     25.33 o
   9   3  14       18.68       10.79      8.81 o
  11   3  14        0.30       -4.48      8.52 o
  13   3  14        0.44        7.37      9.62 o
  15   3  14       89.85       89.84     21.67 o
 -26   4  14        1.50      -13.55     13.55 o
 -24   4  14        6.40       -1.00     10.65 o
 -22   4  14       12.36       16.67     10.87 o
 -20   4  14      272.23      243.30     16.75 o
 -18   4  14      615.07      609.38     22.96 o
 -16   4  14       74.60       92.26     10.33 o
 -14   4  14      247.41      226.52     12.06 o
 -12   4  14      254.78      273.65     15.18 o
 -10   4  14        0.12        7.81      8.61 o
  -8   4  14      325.00      335.08     15.47 o
  -6   4  14      246.69      221.16      9.91 o
  -4   4  14        5.88       12.54      6.40 o
  -2   4  14       42.84       32.29      7.57 o
   0   4  14      682.74      655.33     18.03 o
   2   4  14       12.77       -2.67      7.63 o
   4   4  14       14.26       -0.38      7.86 o
   6   4  14        4.04       -5.35      7.93 o
   8   4  14      192.60      184.41     14.47 o
  10   4  14      101.93      117.90     13.58 o
  12   4  14        8.71       26.76     20.76 o
  14   4  14       55.54       75.45     21.51 o
 -25   5  14       17.62       22.62     21.51 o
 -23   5  14       12.92       12.37     11.06 o
 -21   5  14        1.34       -7.84     11.83 o
 -19   5  14      263.97      237.49     20.71 o
 -17   5  14      168.65      159.44     12.39 o
 -15   5  14       85.84      101.40     12.75 o
 -13   5  14       48.14       52.54     10.97 o
 -11   5  14      754.20      769.72     24.02 o
  -9   5  14      844.71      829.18     24.73 o
  -7   5  14       65.94       62.41     12.66 o
  -5   5  14      137.49      134.59     10.71 o
  -3   5  14     1107.97     1017.30     23.40 o
  -1   5  14      288.31      280.16     12.33 o
   1   5  14      157.01      145.63      9.96 o
   3   5  14      135.80      140.29     10.12 o
   5   5  14       59.44       69.48      9.03 o
   7   5  14      223.07      201.26     11.79 o
   9   5  14      108.96      129.98     10.64 o
  11   5  14       35.93       80.63     12.71 o
 -24   6  14        2.73       -0.95     18.19 o
 -22   6  14        2.33       -3.16     15.82 o
 -20   6  14       95.04       98.70     13.97 o
 -18   6  14       43.73       63.36     16.27 o
 -16   6  14      422.16      419.95     26.13 o
 -14   6  14      321.02      321.80     18.28 o
 -12   6  14       41.32       60.19     11.29 o
 -10   6  14      608.37      641.05     23.35 o
  -8   6  14      188.72      185.36     14.39 o
  -6   6  14       19.99        8.28      9.42 o
  -4   6  14       55.11       57.50      9.47 o
  -2   6  14       12.77       13.99     10.73 o
   0   6  14       32.59       33.27      9.42 o
   2   6  14      322.06      338.72     15.86 o
   4   6  14       16.01       13.24      8.05 o
   6   6  14       14.35       21.89      8.22 o
   8   6  14       87.41      102.54     14.34 o
  10   6  14        0.47        8.07     20.09 o
 -19   7  14      134.18      162.08     21.03 o
 -17   7  14      276.43      336.70     20.33 o
 -15   7  14       74.90       89.78     13.80 o
 -13   7  14        2.95        9.96     16.96 o
 -11   7  14       56.35       55.81     11.89 o
  -9   7  14      114.52      116.46     13.36 o
  -7   7  14        2.41        9.68      9.80 o
  -5   7  14        6.84       11.35      9.95 o
  -3   7  14      196.22      198.05     15.24 o
  -1   7  14        0.53        1.58      8.85 o
   1   7  14       77.19       80.48     11.13 o
   3   7  14       34.62       34.92     10.28 o
   5   7  14        0.02       15.58     11.28 o
   7   7  14        0.76       24.68     16.92 o
 -18   8  14       46.43       45.55     24.36 o
 -16   8  14       61.32       95.85     24.68 o
 -14   8  14      103.24      143.38     18.96 o
 -12   8  14       22.60       20.25     13.65 o
 -10   8  14      120.51      146.05     15.03 o
  -8   8  14        5.49       17.93     10.73 o
  -6   8  14        1.05       -6.24      9.77 o
  -4   8  14        0.04       21.54     10.61 o
  -2   8  14      239.03      259.58     17.44 o
   0   8  14      377.48      418.45     28.58 o
   2   8  14       43.09       90.95     28.00 o
  -9   9  14       39.87      102.81     24.20 o
  -7   9  14        0.15       24.99     19.61 o
 -27   1  15       34.31       27.80     13.53 o
 -25   1  15      112.35      106.04     13.69 o
 -23   1  15       59.33       47.10     17.49 o
 -21   1  15      202.41      168.69     14.31 o
 -19   1  15       51.96       40.73     10.78 o
 -17   1  15      264.99      233.41     13.21 o
 -15   1  15     2726.86     2639.71     36.62 o
 -13   1  15       36.44       39.84      8.06 o
 -11   1  15     4458.56     4404.63     40.97 o
  -9   1  15      688.58      670.68     12.92 o
  -7   1  15      907.95      794.50     15.19 o
  -5   1  15     2350.23     2289.79     27.27 o
  -3   1  15        0.01        7.09      5.13 o
  -1   1  15      963.51      940.25     20.31 o
   1   1  15       84.52       74.78     11.93 o
   3   1  15      728.84      718.45     19.40 o
   5   1  15     1786.61     1724.39     34.88 o
   7   1  15      967.17      981.41     24.66 o
   9   1  15     1294.50     1263.23     28.72 o
  11   1  15       81.63       95.89     11.43 o
  13   1  15       16.64       25.96      9.85 o
 -28   2  15       63.50       87.36     16.28 o
 -26   2  15       35.96       47.26     11.94 o
 -24   2  15       75.53       43.12     12.02 o
 -22   2  15      450.57      465.13     32.83 o
 -20   2  15       54.24       37.76     13.34 o
 -18   2  15      832.72      865.89     26.50 o
 -16   2  15     2991.25     2980.78     47.73 o
 -14   2  15       24.13       15.66      7.76 o
 -12   2  15        3.31        4.81      7.64 o
 -10   2  15     2989.85     2800.95     31.00 o
  -8   2  15     1056.36     1085.52     18.20 o
  -6   2  15     1831.33     1747.45     23.80 o
  -4   2  15     1402.38     1432.99     21.58 o
  -2   2  15     1006.02      905.12     17.35 o
   0   2  15     1152.64     1023.28     19.09 o
   2   2  15      873.99      823.85     20.49 o
   4   2  15        0.91       -4.99      9.41 o
   6   2  15       17.14        3.91      8.24 o
   8   2  15       94.33      107.86     11.25 o
  10   2  15      300.02      338.15     16.55 o
  12   2  15      338.03      327.02     16.86 o
 -27   3  15       90.69       84.75     19.69 o
 -25   3  15       17.16       27.89     11.57 o
 -23   3  15       28.30       17.24     11.11 o
 -21   3  15       10.13      -11.27     11.27 o
 -19   3  15     1052.46      966.98     28.54 o
 -17   3  15        5.01       24.77     12.23 o
 -15   3  15      535.71      463.32     19.62 o
 -13   3  15       83.36       81.23      8.87 o
 -11   3  15     2090.89     2052.28     36.23 o
  -9   3  15     3586.21     3517.40     79.47 o
  -7   3  15        0.06       -0.54      5.66 o
  -5   3  15      555.08      521.57     13.57 o
  -3   3  15      496.29      476.25     13.33 o
  -1   3  15      295.43      291.45     13.45 o
   1   3  15      312.94      308.11     11.92 o
   3   3  15      276.85      267.35     12.53 o
   5   3  15        3.23        2.98      7.97 o
   7   3  15       32.66       37.14      9.15 o
   9   3  15      114.59      115.49     11.77 o
  11   3  15       26.63       37.70     10.40 o
  13   3  15      258.94      344.19     32.90 o
 -26   4  15        2.26       -1.93     14.28 o
 -24   4  15       22.08       31.14     13.19 o
 -22   4  15       17.89       39.24     11.99 o
 -20   4  15       30.79       21.78     11.53 o
 -18   4  15     3123.82     3218.10     52.72 o
 -16   4  15     1708.01     1730.84     44.41 o
 -14   4  15      798.26      723.43     38.72 o
 -12   4  15      821.96      799.98     37.86 o
 -10   4  15     1858.21     1785.99     35.06 o
  -8   4  15       61.16       65.55     10.31 o
  -6   4  15     2328.22     2298.71     34.33 o
  -4   4  15      807.87      812.43     19.55 o
  -2   4  15        6.60        1.21      7.19 o
   0   4  15     1018.58      951.79     21.83 o
   2   4  15        0.28        4.65      7.55 o
   4   4  15       28.85       25.13      8.39 o
   6   4  15      359.30      341.29     17.84 o
   8   4  15      380.63      436.39     27.89 o
  10   4  15      538.26      618.79     24.88 o
  12   4  15      551.66      637.12     44.29 o
 -25   5  15        9.14       44.76     21.51 o
 -23   5  15        7.51       -0.27     11.91 o
 -21   5  15      174.68      150.25     15.78 o
 -19   5  15      734.84      727.03     26.06 o
 -17   5  15        0.04       27.08     15.42 o
 -15   5  15      104.14      120.81     13.63 o
 -13   5  15      119.48      135.80     13.37 o
 -11   5  15       16.49       25.84     10.07 o
  -9   5  15      212.86      228.34     15.34 o
  -7   5  15        0.33       -2.02      8.65 o
  -5   5  15       35.21       53.39      9.20 o
  -3   5  15      340.00      403.68     15.95 o
  -1   5  15       49.49       57.35      8.09 o
   1   5  15        4.70       -1.30      7.10 o
   3   5  15        4.82        4.47      7.61 o
   5   5  15      175.28      192.12     13.44 o
   7   5  15        6.87       13.19      8.29 o
   9   5  15      136.45      177.16     14.09 o
  11   5  15        3.61       36.85     19.30 o
 -24   6  15       53.10       60.74     22.46 o
 -22   6  15        0.04       -0.32     17.40 o
 -20   6  15       37.92       54.27     18.40 o
 -18   6  15      975.02      975.87     39.91 o
 -16   6  15        1.45        0.94     11.09 o
 -14   6  15       13.18        7.63     10.46 o
 -12   6  15        0.17        7.67      9.67 o
 -10   6  15       50.10       43.66     12.82 o
  -8   6  15       64.24       90.14     12.10 o
  -6   6  15      469.80      497.05     20.89 o
  -4   6  15      101.85      124.64     12.72 o
  -2   6  15      258.03      253.50     14.22 o
   0   6  15      209.21      238.26     14.21 o
   2   6  15       14.25        9.26      9.30 o
   4   6  15        0.52        2.03      8.51 o
   6   6  15      139.17      141.93     11.34 o
   8   6  15      163.08      221.70     19.33 o
 -17   7  15        2.79       13.03     12.13 o
 -15   7  15       18.87       42.77     12.18 o
 -13   7  15       39.34       56.29     15.84 o
 -11   7  15        0.33       -3.01     10.38 o
  -9   7  15       42.34       38.30     11.55 o
  -7   7  15        7.59       10.47     10.54 o
  -5   7  15        3.00       -6.57      9.76 o
  -3   7  15        4.75        6.71      9.97 o
  -1   7  15        7.86        5.51      9.13 o
   1   7  15       20.88       16.81      9.75 o
   3   7  15      122.25      172.76     14.14 o
   5   7  15       46.04       65.95     16.01 o
 -18   8  15        1.29       48.56     23.41 o
 -16   8  15       73.62      138.56     27.36 o
 -14   8  15       39.02       69.75     23.25 o
 -12   8  15       92.88      142.81     22.30 o
 -10   8  15       35.12       48.97     12.38 o
  -8   8  15       93.29       94.18     13.16 o
  -6   8  15       29.95       47.11     11.83 o
  -4   8  15       15.09       33.36     11.04 o
  -2   8  15      237.45      251.41     26.34 o
   0   8  15       54.43       80.51     27.21 o
   2   8  15        2.42       20.72     28.31 o
  -7   9  15        2.00       29.74     19.93 o
 -28   0  16       12.08       41.60     20.25 o
 -26   0  16       19.39       16.13     17.40 o
 -24   0  16     1255.77     1167.79     57.42 o
 -22   0  16       70.17       86.20     21.20 o
 -20   0  16      661.93      572.02     26.58 o
 -18   0  16      693.63      635.79     26.88 o
 -16   0  16     2090.32     1852.76     44.00 o
 -14   0  16       79.81      106.98     15.71 o
 -12   0  16     3121.16     2849.72     61.13 o
 -10   0  16      361.85      311.13     13.29 o
  -8   0  16      128.00      105.15      9.14 o
  -6   0  16     1820.19     1693.95     37.16 o
  -4   0  16      137.39      117.55     17.79 o
  -2   0  16     2704.53     2540.30     49.85 o
   0   0  16     1502.32     1359.64     36.27 o
   2   0  16      927.63      985.18     32.21 o
   4   0  16       60.10       54.76     13.12 o
   6   0  16      136.30      116.30     17.32 o
   8   0  16      770.40      863.56     41.05 o
  10   0  16      195.49      215.26     19.53 o
  12   0  16       55.76       51.04     15.15 o
 -27   1  16       90.62       88.11     15.50 o
 -25   1  16        0.27        4.06     10.49 o
 -23   1  16        5.68      -10.10     10.10 o
 -21   1  16        3.37        3.16     10.19 o
 -19   1  16      223.33      208.00     15.09 o
 -17   1  16      154.12      136.99     24.06 o
 -15   1  16      939.61      938.27     22.40 o
 -13   1  16     1417.86     1368.40     25.67 o
 -11   1  16       11.96       12.53      6.10 o
  -9   1  16      436.62      444.33     12.02 o
  -7   1  16      877.41      792.11     21.61 o
  -5   1  16      360.03      359.08     11.11 o
  -3   1  16       38.87       52.64      7.56 o
  -1   1  16      148.62      164.24     10.21 o
   1   1  16      236.94      243.47     12.05 o
   3   1  16        1.67       12.19      7.65 o
   5   1  16       14.71        4.33     16.21 o
   7   1  16       21.55       28.00      9.16 o
   9   1  16      117.23      131.17     12.53 o
  11   1  16       45.14       52.23     10.47 o
 -28   2  16        0.04       48.08     22.78 o
 -26   2  16      154.08      155.42     15.23 o
 -24   2  16      521.10      532.05     23.28 o
 -22   2  16      292.40      312.91     18.64 o
 -20   2  16       12.28       24.35     11.05 o
 -18   2  16      146.46      145.97     21.25 o
 -16   2  16     5609.95     5634.99     71.44 o
 -14   2  16        0.02       -9.62      9.62 o
 -12   2  16     3001.54     2998.33     37.63 o
 -10   2  16        9.46       -6.35      6.97 o
  -8   2  16      236.93      230.98     11.05 o
  -6   2  16       58.92       44.89      6.47 o
  -4   2  16       13.14       10.69      5.66 o
  -2   2  16       32.25       23.59      6.00 o
   0   2  16       40.30       19.70      7.28 o
   2   2  16        0.18       -3.22      7.47 o
   4   2  16      592.48      588.91     20.35 o
   6   2  16      172.59      185.14     12.87 o
   8   2  16      439.28      433.91     18.07 o
  10   2  16      149.72      172.97     13.85 o
  12   2  16       35.74       33.22     18.98 o
 -27   3  16       62.42       72.70     17.42 o
 -25   3  16        8.99        9.50     10.30 o
 -23   3  16        1.07       12.19     11.30 o
 -21   3  16        1.19       -2.15     18.36 o
 -19   3  16       25.62       36.95     13.77 o
 -17   3  16     1067.81     1118.43     30.32 o
 -15   3  16     1516.09     1530.86     34.10 o
 -13   3  16     1066.78     1035.31     26.40 o
 -11   3  16     1676.34     1674.79     33.19 o
  -9   3  16     1209.39     1222.03     23.73 o
  -7   3  16      280.08      273.10     12.36 o
  -5   3  16      393.33      391.15     12.41 o
  -3   3  16      382.56      338.04     15.77 o
  -1   3  16       23.46       13.25      6.56 o
   1   3  16        0.46       -7.15      7.15 o
   3   3  16       64.79       67.58      9.98 o
   5   3  16        0.44        4.01      8.19 o
   7   3  16      135.32      113.07     11.60 o
   9   3  16       34.53       23.01      9.79 o
  11   3  16      247.50      283.61     31.48 o
 -26   4  16       73.24       65.48     23.09 o
 -24   4  16       21.15       25.94     13.27 o
 -22   4  16       20.95       38.44     12.38 o
 -20   4  16      104.47      113.84     13.86 o
 -18   4  16      630.00      736.16     25.39 o
 -16   4  16     1915.53     1891.91     50.82 o
 -14   4  16       57.86       42.76     11.37 o
 -12   4  16       88.99       94.54     13.82 o
 -10   4  16      699.11      708.28     22.98 o
  -8   4  16     1959.70     1804.71     35.79 o
  -6   4  16     1068.13     1097.32     29.18 o
  -4   4  16      657.61      600.57     17.54 o
  -2   4  16      710.06      677.49     20.63 o
   0   4  16       49.45       55.18      8.63 o
   2   4  16        2.80        5.28      7.32 o
   4   4  16      161.05      145.40     11.95 o
   6   4  16       91.25       91.54     10.90 o
   8   4  16       31.33       37.34     11.00 o
  10   4  16        3.16       23.88     18.66 o
 -25   5  16        3.15      -18.19     20.56 o
 -23   5  16       88.13      130.81     19.03 o
 -21   5  16       37.16       32.58     12.32 o
 -19   5  16        9.91       -3.78     14.79 o
 -17   5  16      956.80      914.82     37.19 o
 -15   5  16      646.87      649.82     28.27 o
 -13   5  16      148.34      182.00     14.79 o
 -11   5  16      545.41      528.64     21.20 o
  -9   5  16      279.94      292.00     19.58 o
  -7   5  16      827.11      844.81     25.79 o
  -5   5  16      315.75      310.96     16.74 o
  -3   5  16       53.35       44.53      9.16 o
  -1   5  16      173.55      161.14     12.01 o
   1   5  16        4.13        3.12      7.64 o
   3   5  16       23.56       32.12      8.64 o
   5   5  16       66.77       89.52     11.43 o
   7   5  16       13.44       41.37     10.36 o
   9   5  16       34.65       29.10     19.30 o
 -20   6  16       28.18       26.55     16.35 o
 -18   6  16       79.76       75.39     16.62 o
 -16   6  16      111.73      124.03     14.73 o
 -14   6  16        2.26        5.05     10.29 o
 -12   6  16       49.41       64.67     12.23 o
 -10   6  16        2.21       12.76     10.34 o
  -8   6  16      783.36      772.43     25.96 o
  -6   6  16      281.51      308.67     17.65 o
  -4   6  16       95.53      110.66     12.98 o
  -2   6  16      463.49      487.57     18.66 o
   0   6  16        5.30       11.98      9.12 o
   2   6  16      317.42      369.70     17.64 o
   4   6  16      193.82      223.01     15.24 o
   6   6  16        0.05       20.77     12.66 o
 -17   7  16        6.17       35.27     23.41 o
 -15   7  16       23.96       49.76     12.81 o
 -13   7  16       31.96        3.73     12.47 o
 -11   7  16       67.69       79.44     13.86 o
  -9   7  16       50.20       65.50     12.49 o
  -7   7  16       45.35       52.02     11.61 o
  -5   7  16       13.83       25.23     14.52 o
  -3   7  16       71.38       85.21     12.38 o
  -1   7  16        0.00       19.27     11.74 o
   1   7  16       24.84       33.41     12.35 o
   3   7  16        1.25        8.25     11.71 o
 -14   8  16       26.39       44.45     23.73 o
 -12   8  16       13.47       68.81     21.99 o
 -10   8  16       60.58       50.05     15.43 o
  -8   8  16      240.64      301.16     33.69 o
  -6   8  16      201.33      279.81     32.58 o
  -4   8  16        5.28       28.63     20.09 o
  -2   8  16       15.53       42.55     21.04 o
 -27   1  17       98.18       85.76     15.98 o
 -25   1  17       55.74       29.66     13.25 o
 -23   1  17       68.05       64.89     12.08 o
 -21   1  17      110.02      125.23     13.70 o
 -19   1  17      671.27      726.97     24.46 o
 -17   1  17      826.99      760.33     21.06 o
 -15   1  17      297.03      287.24     14.85 o
 -13   1  17     8458.82     8307.00     76.59 o
 -11   1  17        7.05        7.55      9.83 o
  -9   1  17     1541.97     1438.65     25.13 o
  -7   1  17      980.26      940.88     17.76 o
  -5   1  17      193.41      150.00     12.26 o
  -3   1  17     1998.80     1787.17     29.71 o
  -1   1  17       22.75       22.55      7.29 o
   1   1  17      836.10      762.14     20.59 o
   3   1  17      589.52      545.37     18.20 o
   5   1  17        7.47        7.08      8.34 o
   7   1  17       41.57       61.65     16.08 o
   9   1  17        0.17       -8.31      8.78 o
 -28   2  17      125.95      200.88     29.74 o
 -26   2  17       25.29       26.19     11.17 o
 -24   2  17      219.06      243.47     17.48 o
 -22   2  17      697.52      662.81     25.02 o
 -20   2  17       27.87       12.30     10.81 o
 -18   2  17       63.30       63.30     12.15 o
 -16   2  17      550.86      589.46     22.65 o
 -14   2  17      821.00      819.38     32.20 o
 -12   2  17      942.45      955.43     21.35 o
 -10   2  17      572.74      542.35     16.45 o
  -8   2  17      409.34      368.92     18.26 o
  -6   2  17      521.32      449.14     13.07 o
  -4   2  17      143.14      129.22      8.48 o
  -2   2  17      505.83      451.88     15.69 o
   0   2  17       12.47       13.17      7.30 o
   2   2  17      267.75      286.28     14.18 o
   4   2  17       77.58       72.13     10.02 o
   6   2  17      493.08      511.71     19.21 o
   8   2  17        1.47       -2.93      8.89 o
  10   2  17       25.90       38.59     18.51 o
 -27   3  17       72.04       84.15     26.73 o
 -25   3  17       14.99       36.07     11.72 o
 -23   3  17       15.54       23.69     11.49 o
 -21   3  17      328.22      310.13     18.55 o
 -19   3  17      172.27      180.28     16.25 o
 -17   3  17       15.57       30.21     26.41 o
 -15   3  17     3047.44     3019.30     63.68 o
 -13   3  17     2029.92     2001.90     37.79 o
 -11   3  17      613.87      624.87     21.56 o
  -9   3  17      432.50      407.46     14.97 o
  -7   3  17       29.37       20.83      7.69 o
  -5   3  17     2040.32     1844.61     29.13 o
  -3   3  17       25.30       18.37      6.56 o
  -1   3  17      318.38      279.50     13.36 o
   1   3  17      699.48      686.06     20.24 o
   3   3  17        3.21        3.92     10.23 o
   5   3  17        3.86        1.99      9.55 o
   7   3  17        1.33        1.74      9.18 o
   9   3  17        0.38       10.50     11.31 o
 -26   4  17        5.06       28.63     21.99 o
 -24   4  17      443.86      550.19     24.50 o
 -22   4  17     1238.93     1236.37     59.11 o
 -20   4  17      160.08      157.38     16.96 o
 -18   4  17       20.78       25.94     15.82 o
 -16   4  17      227.66      244.37     42.94 o
 -14   4  17       63.82       93.47     12.73 o
 -12   4  17      490.46      501.61     20.30 o
 -10   4  17     1822.17     1739.04     36.08 o
  -8   4  17       45.55       66.23     10.71 o
  -6   4  17      205.51      248.63     14.94 o
  -4   4  17      621.01      553.87     17.52 o
  -2   4  17      271.74      249.79     13.03 o
   0   4  17      239.89      227.90     11.59 o
   2   4  17      440.84      447.28     17.57 o
   4   4  17        1.49       -0.80     11.62 o
   6   4  17      126.61      157.69     15.46 o
   8   4  17       81.53       91.64     16.41 o
 -25   5  17        0.53       10.44     22.14 o
 -21   5  17      243.78      221.30     23.23 o
 -19   5  17      276.32      312.66     24.82 o
 -17   5  17       81.07      103.22     19.46 o
 -15   5  17      193.78      204.00     15.81 o
 -13   5  17      784.48      798.33     29.38 o
 -11   5  17        0.99        2.69     10.12 o
  -9   5  17       98.33      124.97     13.00 o
  -7   5  17       44.81       30.37     10.32 o
  -5   5  17      195.50      194.59     14.55 o
  -3   5  17      114.61      116.57     15.82 o
  -1   5  17      414.75      413.44     17.16 o
   1   5  17       19.74       32.19      8.62 o
   3   5  17      320.86      353.03     17.03 o
   5   5  17        1.68       18.06     11.69 o
   7   5  17       37.10       28.22     21.04 o
 -18   6  17       23.16       19.84     14.79 o
 -16   6  17       93.33      129.39     18.32 o
 -14   6  17        0.54       17.61     10.98 o
 -12   6  17      155.23      186.61     15.71 o
 -10   6  17      261.35      234.17     20.33 o
  -8   6  17        1.46       11.86      9.95 o
  -6   6  17      143.72      134.81     13.72 o
  -4   6  17      614.93      637.35     24.33 o
  -2   6  17       21.21       46.39     11.16 o
   0   6  17       27.54       44.67     10.36 o
   2   6  17       67.37       87.36     12.05 o
   4   6  17        1.88       35.96     13.02 o
   6   6  17        1.98       31.42     14.94 o
 -15   7  17        9.43       56.94     22.46 o
 -13   7  17       47.60       82.77     13.84 o
 -11   7  17        1.75       -2.18     10.78 o
  -9   7  17       21.01       31.27     11.32 o
  -7   7  17      140.51      158.36     15.04 o
  -5   7  17        9.71       18.78     10.65 o
  -3   7  17        2.07       21.31     10.56 o
  -1   7  17       29.15       44.42     14.03 o
   1   7  17       45.55       73.32     13.40 o
   3   7  17        9.63        4.59     20.40 o
 -26   0  18        1.35        8.23     16.92 o
 -24   0  18        0.21        1.42     16.61 o
 -22   0  18       18.05       18.35     18.03 o
 -20   0  18       90.87      137.12     17.16 o
 -18   0  18      107.69       88.13     15.03 o
 -16   0  18     1433.61     1431.57     40.19 o
 -14   0  18    13015.97    13316.98    156.30 o
 -12   0  18     1288.24     1309.27     36.65 o
 -10   0  18     2732.69     2545.96     75.45 o
  -8   0  18      155.84      157.38     13.91 o
  -6   0  18      411.62      409.29     31.24 o
  -4   0  18      748.36      672.42     26.09 o
  -2   0  18     3647.71     3065.65     92.29 o
   0   0  18       23.55       24.09     12.81 o
   2   0  18      256.95      269.13     20.11 o
   4   0  18      251.79      248.90     30.21 o
   6   0  18     1103.27     1169.51     40.15 o
   8   0  18      166.70      150.65     17.50 o
 -27   1  18        0.99      -12.18     17.40 o
 -25   1  18        5.58        7.30     12.69 o
 -23   1  18       17.00       23.52     10.51 o
 -21   1  18       93.63       68.43     12.10 o
 -19   1  18      144.03      150.19     13.98 o
 -17   1  18       12.66       -9.71      9.71 o
 -15   1  18       12.33       -6.00      9.82 o
 -13   1  18      158.47      198.25     15.27 o
 -11   1  18     1279.62     1184.67     28.79 o
  -9   1  18       59.11       73.69      9.89 o
  -7   1  18      464.39      400.86     14.16 o
  -5   1  18        9.97       16.13      7.01 o
  -3   1  18      123.95       89.91      9.68 o
  -1   1  18       41.95       40.56      8.38 o
   1   1  18      127.82      126.68     10.75 o
   3   1  18       16.62       20.45      8.34 o
   5   1  18        2.25       -1.87      8.33 o
   7   1  18       35.29       43.74      9.88 o
 -26   2  18        0.03       14.34     14.08 o
 -24   2  18       72.23      125.78     14.35 o
 -22   2  18      101.83      132.48     17.58 o
 -20   2  18      113.61       92.37     13.02 o
 -18   2  18        3.07       15.89     10.25 o
 -16   2  18      985.49     1031.81     36.62 o
 -14   2  18     2622.15     2611.29     57.36 o
 -12   2  18       55.77       65.15     11.43 o
 -10   2  18     1546.10     1507.34     27.32 o
  -8   2  18      271.41      247.31     12.19 o
  -6   2  18       71.88       63.34      8.58 o
  -4   2  18     1121.75     1050.48     23.42 o
  -2   2  18     1902.40     1682.99     30.45 o
   0   2  18       44.95       29.40      8.15 o
   2   2  18      697.97      710.87     21.17 o
   4   2  18        2.22       -7.85      7.85 o
   6   2  18      119.43      166.94     13.01 o
   8   2  18       67.59       91.24     16.91 o
 -25   3  18        9.87       29.68     15.58 o
 -23   3  18       83.88       99.80     15.17 o
 -21   3  18       67.39       55.89     12.19 o
 -19   3  18      185.91      207.04     20.80 o
 -17   3  18      290.24      317.02     26.18 o
 -15   3  18      324.37      307.15     22.19 o
 -13   3  18       12.17      -12.51     12.51 o
 -11   3  18     3570.78     3670.41     54.09 o
  -9   3  18      309.67      257.11     15.25 o
  -7   3  18       34.67       35.49      8.41 o
  -5   3  18       87.72       74.18      8.03 o
  -3   3  18        0.62        6.28      7.42 o
  -1   3  18        8.18        2.49      7.65 o
   1   3  18      301.94      346.20     15.55 o
   3   3  18      246.90      247.98     14.12 o
   5   3  18       49.90       47.98      9.71 o
   7   3  18      281.60      322.73     17.14 o
 -24   4  18       20.76       42.23     20.25 o
 -22   4  18      114.85      162.55     20.17 o
 -20   4  18      343.76      367.49     25.53 o
 -18   4  18      390.82      432.81     26.50 o
 -16   4  18       26.89       43.70     14.86 o
 -14   4  18       47.87       56.79     21.75 o
 -12   4  18       62.04       62.55     13.40 o
 -10   4  18      618.76      625.08     22.89 o
  -8   4  18      151.94      143.20     13.19 o
  -6   4  18        7.94       10.70      9.41 o
  -4   4  18       62.98       52.01      9.06 o
  -2   4  18       91.56      105.82     10.33 o
   0   4  18       54.25       52.95      9.47 o
   2   4  18       38.59       46.36     13.13 o
   4   4  18        0.15       13.78      9.09 o
   6   4  18        9.86       22.03     11.33 o
 -19   5  18        6.08       20.47     14.62 o
 -17   5  18      588.06      528.85     36.46 o
 -15   5  18       99.03      105.67     17.44 o
 -13   5  18      372.28      392.20     19.48 o
 -11   5  18      810.49      775.89     26.07 o
  -9   5  18      477.51      531.82     30.62 o
  -7   5  18       34.60       24.46     10.27 o
  -5   5  18       88.30       73.02     11.62 o
  -3   5  18       29.93       40.81     10.49 o
  -1   5  18       85.52       96.39     11.32 o
   1   5  18      143.05      165.95     12.94 o
   3   5  18       54.48       64.91     14.10 o
   5   5  18        1.15       17.18     15.74 o
 -16   6  18        1.06       17.07     15.66 o
 -14   6  18      142.43      160.19     14.88 o
 -12   6  18      313.32      320.64     26.92 o
 -10   6  18       23.12       22.59     10.86 o
  -8   6  18      122.23      143.21     14.31 o
  -6   6  18       93.82      105.51     13.01 o
  -4   6  18      500.71      600.54     24.19 o
  -2   6  18        8.60       14.54     10.49 o
   0   6  18       87.26      131.75     13.13 o
   2   6  18      133.61      167.97     15.90 o
 -15   7  18        3.01       33.22     21.20 o
 -13   7  18        0.55        2.69     18.35 o
 -11   7  18      173.53      171.23     22.94 o
  -9   7  18       57.42       97.95     15.59 o
  -7   7  18       37.17       48.44     12.12 o
  -5   7  18      213.09      282.61     23.24 o
  -3   7  18        5.67       27.52     17.08 o
 -25   1  19       38.17       39.64     13.77 o
 -23   1  19      105.40      156.56     14.82 o
 -21   1  19      147.56      166.15     22.47 o
 -19   1  19        5.52        5.52     10.33 o
 -17   1  19       95.44      122.12     13.31 o
 -15   1  19     1210.20     1191.95     30.54 o
 -13   1  19      357.26      298.49     16.67 o
 -11   1  19      305.50      297.53     16.09 o
  -9   1  19     2371.00     2128.64     38.71 o
  -7   1  19      590.67      478.57     19.09 o
  -5   1  19       96.46      127.99     10.17 o
  -3   1  19      575.94      483.72     16.81 o
  -1   1  19      606.85      625.57     19.65 o
   1   1  19      165.94      109.34     10.94 o
   3   1  19      203.34      224.03     13.65 o
   5   1  19       71.03      110.73     11.58 o
   7   1  19        0.03        6.33     17.87 o
 -26   2  19       53.42       87.55     22.07 o
 -24   2  19        7.32       25.93     21.74 o
 -22   2  19       17.31       35.95     11.49 o
 -20   2  19       63.05       92.07     17.60 o
 -18   2  19      250.20      244.90     38.67 o
 -16   2  19       14.73       12.28     16.45 o
 -14   2  19        1.80       -0.16     12.42 o
 -12   2  19      221.85      203.20     14.54 o
 -10   2  19      423.57      407.41     15.40 o
  -8   2  19        5.41       17.90     10.21 o
  -6   2  19      988.41      993.54     36.90 o
  -4   2  19      872.17      819.39     21.52 o
  -2   2  19      438.18      385.41     15.76 o
   0   2  19       71.77       70.11      9.61 o
   2   2  19       49.42       72.22     11.35 o
   4   2  19       56.61       47.59      9.86 o
   6   2  19       36.74       51.09     10.46 o
 -25   3  19       12.23       12.62     35.59 o
 -23   3  19       13.38       45.69     11.96 o
 -21   3  19       24.67       32.50     15.26 o
 -19   3  19        5.33       23.48     14.54 o
 -17   3  19       25.22       23.18     14.04 o
 -15   3  19       43.37       54.52     14.86 o
 -13   3  19       64.11       78.69     15.18 o
 -11   3  19      148.00      159.28     13.63 o
  -9   3  19        3.74        6.44     11.96 o
  -7   3  19      154.85      128.93     13.06 o
  -5   3  19      182.88      227.04     15.01 o
  -3   3  19      149.32      139.19     11.35 o
  -1   3  19       43.52       73.37      9.83 o
   1   3  19       50.77       65.66      9.85 o
   3   3  19       81.24       85.04     10.65 o
   5   3  19        1.54       13.02      9.68 o
 -22   4  19        7.09       16.97     20.48 o
 -20   4  19       55.91       74.07     17.07 o
 -18   4  19       23.01       46.40     15.01 o
 -16   4  19      168.37      170.32     19.46 o
 -14   4  19        5.30        3.85     13.48 o
 -12   4  19       32.91       33.36     10.67 o
 -10   4  19       60.42       93.58     12.48 o
  -8   4  19      202.99      186.73     14.71 o
  -6   4  19     1750.22     1610.86     36.25 o
  -4   4  19      481.29      539.72     21.50 o
  -2   4  19       19.20       18.03     14.73 o
   0   4  19      154.44      171.71     12.72 o
   2   4  19        7.73       24.84      9.21 o
   4   4  19       12.01       41.99     11.29 o
 -19   5  19        4.43       29.92     15.81 o
 -17   5  19        5.61       20.82     14.79 o
 -15   5  19      129.24      118.36     21.83 o
 -13   5  19        0.21        7.81      9.88 o
 -11   5  19      118.75      135.94     17.05 o
  -9   5  19      602.50      672.73     25.16 o
  -7   5  19      121.58      133.53     14.57 o
  -5   5  19       34.09       63.01     11.54 o
  -3   5  19       95.36      106.08     12.82 o
  -1   5  19       17.55       25.54     11.42 o
   1   5  19       74.17       90.83     14.20 o
   3   5  19       65.20      105.86     33.93 o
 -14   6  19       10.54       30.97     11.11 o
 -12   6  19       31.86       52.93     11.65 o
 -10   6  19        0.70        6.25     10.70 o
  -8   6  19      378.61      423.36     21.31 o
  -6   6  19       16.84       33.08     11.07 o
  -4   6  19        0.00       18.33     11.49 o
  -2   6  19        2.54       31.56     14.49 o
   0   6  19       45.58      111.83     21.99 o
 -13   7  19        1.70       31.79     18.98 o
 -11   7  19      170.21      235.68     28.31 o
 -26   0  20        1.66        6.64     18.19 o
 -24   0  20      196.04      241.69     30.05 o
 -22   0  20       98.55      178.26     25.94 o
 -20   0  20      476.95      479.74     37.80 o
 -18   0  20       16.12        1.54     12.25 o
 -16   0  20       72.26       88.42     21.51 o
 -14   0  20        1.09       -0.32     16.29 o
 -12   0  20     1123.64     1191.52     53.46 o
 -10   0  20      323.19      349.72     31.00 o
  -8   0  20       11.61        0.00     15.03 o
  -6   0  20        6.93       30.20     12.50 o
  -4   0  20        0.78        4.40     18.59 o
  -2   0  20      100.05      102.81     14.80 o
   0   0  20     1799.70     1731.62     48.26 o
   2   0  20       70.56       76.07     15.25 o
   4   0  20      520.91      481.80     27.56 o
 -25   1  20        2.02       10.59     13.18 o
 -23   1  20        4.54        9.16     10.71 o
 -21   1  20       80.01      104.37     15.95 o
 -19   1  20        2.71       22.94     13.90 o
 -17   1  20       63.12       80.28     16.10 o
 -15   1  20       14.26        3.87     10.38 o
 -13   1  20       18.37        6.49     11.35 o
 -11   1  20       21.24       24.25     12.18 o
  -9   1  20      160.85      142.95     16.16 o
  -7   1  20      166.20      126.14     12.29 o
  -5   1  20        4.23        5.91      7.44 o
  -3   1  20        2.13       11.27      7.97 o
  -1   1  20      336.43      298.28     14.83 o
   1   1  20       19.05       22.40      8.82 o
   3   1  20       57.40       54.94     10.41 o
   5   1  20       92.02       99.39     16.59 o
 -26   2  20        1.75       16.82     15.15 o
 -24   2  20       65.48       62.66     15.29 o
 -22   2  20        1.23       24.62     16.13 o
 -20   2  20       59.31       98.88     21.67 o
 -18   2  20        5.07      -14.08     14.08 o
 -16   2  20        5.10       -0.79     17.08 o
 -14   2  20       86.86      119.84     23.65 o
 -12   2  20      328.79      322.89     24.91 o
 -10   2  20      668.18      697.97     46.34 o
  -8   2  20      192.58      198.13     14.34 o
  -6   2  20        0.87        6.00     14.65 o
  -4   2  20        0.04        5.53      7.86 o
  -2   2  20      123.40      128.28     11.46 o
   0   2  20      478.56      544.11     19.59 o
   2   2  20        0.19       15.29      8.66 o
   4   2  20       83.47       97.66     13.73 o
 -23   3  20        2.91       16.07     16.14 o
 -21   3  20        4.68       18.58     14.65 o
 -19   3  20       28.34       70.21     16.60 o
 -17   3  20      213.36      242.18     29.26 o
 -15   3  20        3.80      -11.82     11.82 o
 -13   3  20        5.43       -5.13     12.33 o
 -11   3  20        0.88        2.10     12.30 o
  -9   3  20      806.49      740.60     24.39 o
  -7   3  20      434.32      379.17     18.62 o
  -5   3  20      330.87      326.70     17.66 o
  -3   3  20       52.39       67.49      9.58 o
  -1   3  20      671.82      753.88     22.51 o
   1   3  20       45.03       63.23     10.28 o
   3   3  20      618.89      732.90     27.05 o
 -20   4  20        1.81       26.39     15.33 o
 -18   4  20       15.77       26.21     17.32 o
 -16   4  20        3.47        6.46     13.74 o
 -14   4  20      145.74      138.26     19.11 o
 -12   4  20        0.03       13.37     17.08 o
 -10   4  20        9.13        7.93     10.19 o
  -8   4  20      480.15      416.92     20.15 o
  -6   4  20      140.78      106.44     15.87 o
  -4   4  20      120.62      130.82     16.99 o
  -2   4  20        0.19       17.31      9.85 o
   0   4  20        6.33       17.93      9.14 o
   2   4  20       98.89      128.98     17.67 o
 -17   5  20       69.81       83.99     24.68 o
 -15   5  20       15.14       23.10     15.09 o
 -13   5  20        5.25       30.11     23.09 o
 -11   5  20        1.01       18.34     10.51 o
  -9   5  20      596.19      587.56     23.85 o
  -7   5  20      136.37      110.08     13.49 o
  -5   5  20       12.00       41.37     13.33 o
  -3   5  20        1.50        8.43     12.58 o
   1   5  20       71.01      168.30     31.79 o
 -12   6  20      139.70      179.80     18.92 o
 -10   6  20      278.52      323.34     22.78 o
  -8   6  20      121.36      134.56     16.85 o
  -6   6  20        5.47       10.34     12.68 o
  -4   6  20      234.66      242.48     28.95 o
 -25   1  21      109.70      193.76     29.26 o
 -23   1  21      168.42      206.25     20.37 o
 -21   1  21        3.89       31.01     36.78 o
 -19   1  21       82.73       96.49     17.15 o
 -17   1  21       18.79       42.15     14.93 o
 -15   1  21        0.47       10.56     12.60 o
 -13   1  21      241.32      277.76     22.14 o
 -11   1  21       11.32      -10.85     10.85 o
  -9   1  21      505.86      446.21     25.16 o
  -7   1  21     1064.15     1029.27     28.78 o
  -5   1  21      380.85      333.91     15.26 o
  -3   1  21      286.32      297.43     14.90 o
  -1   1  21       17.76       45.59      9.35 o
   1   1  21      162.96      186.09     13.47 o
   3   1  21      208.03      255.48     21.92 o
 -26   2  21       31.16       42.07     21.04 o
 -24   2  21       85.11      201.99     33.06 o
 -22   2  21        7.51       49.21     15.88 o
 -20   2  21        3.22       38.83     15.20 o
 -18   2  21      242.75      258.86     47.37 o
 -16   2  21       61.38       69.29     15.49 o
 -14   2  21       67.43       68.27     15.59 o
 -12   2  21      236.64      247.23     29.58 o
 -10   2  21       98.79       90.32     15.53 o
  -8   2  21      136.29      134.07     13.10 o
  -6   2  21       27.97       36.56     10.50 o
  -4   2  21      139.82      105.33     12.69 o
  -2   2  21      731.64      631.76     21.12 o
   0   2  21      127.77      122.51     11.83 o
   2   2  21       31.11       96.98     12.96 o
 -21   3  21       88.22       73.50     18.55 o
 -19   3  21      142.47      174.50     20.41 o
 -17   3  21        5.03        5.74     14.17 o
 -15   3  21       12.71       15.54     14.14 o
 -13   3  21       35.72       26.16     14.36 o
 -11   3  21       15.41       26.81     13.69 o
  -9   3  21       11.47       14.10     12.35 o
  -7   3  21      125.52      102.60     18.43 o
  -5   3  21       27.16       13.38      9.88 o
  -3   3  21       31.63       38.90     10.50 o
  -1   3  21        3.22       21.82      8.77 o
   1   3  21      231.41      308.84     18.86 o
 -20   4  21       57.47       71.18     24.20 o
 -18   4  21      158.62      202.93     21.88 o
 -16   4  21       40.07       38.12     16.11 o
 -14   4  21      123.10      115.57     18.74 o
 -12   4  21      450.01      441.04     27.58 o
 -10   4  21      124.45      127.37     22.53 o
  -8   4  21       20.02       50.45     14.05 o
  -6   4  21      144.55      165.73     22.30 o
  -4   4  21      335.05      346.89     23.87 o
  -2   4  21      633.16      714.31     44.60 o
   0   4  21       12.88       16.16     13.64 o
 -15   5  21       11.85       20.25     20.09 o
 -13   5  21       52.58       84.62     22.94 o
 -11   5  21        0.67       -0.85     11.86 o
  -9   5  21       18.68       65.32     14.28 o
  -7   5  21      191.07      249.57     20.41 o
  -5   5  21        5.68       19.46     18.03 o
 -12   6  21       31.23       51.09     19.14 o
 -10   6  21        1.70       39.86     17.08 o
  -8   6  21        6.06        3.32     19.30 o
  -6   6  21       15.41       59.63     20.72 o
 -24   0  22       65.14      103.45     24.20 o
 -22   0  22      647.41      681.25     45.71 o
 -18   0  22        0.86       10.28     20.09 o
 -16   0  22       31.05       27.36     20.56 o
 -14   0  22      196.59      175.10     26.89 o
 -12   0  22       10.93       19.61     18.19 o
 -10   0  22      167.13      136.35     24.36 o
  -8   0  22      575.65      578.28     40.65 o
  -6   0  22        0.06       39.70     18.51 o
  -4   0  22      639.46      650.74     30.16 o
  -2   0  22      415.49      508.04     27.65 o
   0   0  22       45.15       57.95     14.71 o
 -23   1  22       17.62       52.67     21.99 o
 -21   1  22       13.19       29.73     15.75 o
 -19   1  22        4.41       18.34     13.97 o
 -17   1  22       52.32       95.85     25.78 o
 -15   1  22       43.03       49.03     21.51 o
 -13   1  22      108.93       94.40     15.74 o
 -11   1  22        1.00      -11.27     11.28 o
  -9   1  22      102.55       67.02     36.85 o
  -7   1  22       48.26       36.30     13.79 o
  -5   1  22       16.32       26.58     10.32 o
  -3   1  22       29.36       50.76      9.76 o
  -1   1  22        3.35       26.11      9.53 o
   1   1  22      109.78      169.22     18.70 o
 -22   2  22      183.21      266.56     23.98 o
 -20   2  22      100.17      107.86     20.33 o
 -18   2  22       75.24      105.27     17.89 o
 -16   2  22       37.67      -16.61     20.40 o
 -14   2  22      134.42      187.59     28.79 o
 -12   2  22        3.23       -5.38     18.19 o
 -10   2  22       34.32       47.62     13.87 o
  -8   2  22       61.74       83.76     15.90 o
  -6   2  22       17.78       14.30     12.80 o
  -4   2  22      133.33      162.75     14.68 o
  -2   2  22       51.20       83.18     11.08 o
   0   2  22       30.36       35.19     11.15 o
 -21   3  22        5.73       30.05     23.41 o
 -19   3  22      210.21      277.64     24.29 o
 -17   3  22      119.88      120.29     18.73 o
 -15   3  22      134.73      118.69     19.69 o
 -13   3  22      518.46      549.34     43.97 o
 -11   3  22        1.95       -4.27     18.35 o
  -9   3  22      429.73      473.10     41.13 o
  -7   3  22       63.26       66.06     14.91 o
  -5   3  22       61.41      103.99     13.30 o
  -3   3  22       98.82      138.19     16.91 o
  -1   3  22        1.86       16.21     18.59 o
   1   3  22      169.75      163.71     28.31 o
 -18   4  22       12.24       32.27     21.67 o
 -16   4  22        0.10       -0.47     19.93 o
 -14   4  22       19.92       55.20     23.41 o
 -12   4  22       41.09       67.26     17.01 o
 -10   4  22      115.75      129.07     28.63 o
  -8   4  22       58.40       68.17     19.46 o
  -6   4  22       43.95       40.97     18.51 o
  -4   4  22        4.65       19.14     17.87 o
 -13   5  22       25.78       33.37     21.35 o
 -11   5  22       23.67       51.72     20.88 o
  -9   5  22      113.94      133.02     22.78 o
  -7   5  22        3.17       16.61     17.56 o
 -23   1  23      292.19      387.37     36.85 o
 -21   1  23      151.47      275.54     34.17 o
 -19   1  23        3.64       18.82     23.25 o
 -17   1  23       98.74       84.78     27.05 o
 -15   1  23       22.10       -5.54     19.30 o
 -13   1  23       15.40        0.35     13.08 o
 -11   1  23      166.33      155.19     18.45 o
  -9   1  23      796.62      853.62     45.16 o
  -7   1  23        1.75        8.66     13.30 o
  -5   1  23      756.00      737.12     30.06 o
  -3   1  23      455.63      481.00     41.76 o
  -1   1  23       59.67       92.06     16.37 o
 -20   2  23        8.83       35.93     18.04 o
 -18   2  23        0.58        7.91     21.67 o
 -16   2  23       68.26       95.22     26.89 o
 -14   2  23      120.78      111.20     27.21 o
 -12   2  23       90.73       86.68     25.15 o
 -10   2  23      112.87      107.24     25.31 o
  -8   2  23      343.34      339.63     43.73 o
  -6   2  23        6.41        6.46     12.34 o
  -4   2  23      313.98      407.45     58.76 o
  -2   2  23       21.36       12.02     17.56 o
 -19   3  23        1.97       27.21     21.83 o
 -17   3  23        6.43       53.30     22.62 o
  -7   3  23       36.78       37.33     18.03 o
  -5   3  23       53.15      110.09     21.67 o
  -3   3  23       61.12       92.37     24.36 o
 -16   4  23       59.88      109.30     27.52 o
  -8   4  23      267.87      326.63     31.00 o
  -6   4  23       21.29       35.75     19.30 o
 -16   0  24      227.51      217.33     32.27 o
 -14   0  24      129.73      120.21     25.47 o
 -12   0  24      208.17      200.09     29.10 o
 -10   0  24      116.23      115.78     24.83 o
  -8   0  24        0.39       14.08     21.04 o
 -19   1  24        0.01       31.95     24.99 o
 -17   1  24       75.94      107.72     30.53 o
 -15   1  24       56.91       76.24     25.62 o
 -13   1  24        9.23        3.73     13.72 o
 -11   1  24      129.74      194.10     21.35 o
  -9   1  24       44.72       67.88     19.46 o
  -7   1  24        4.61       13.29     21.20 o
  -3   1  24       40.60       69.28     21.67 o
  -8   2  24        7.87       37.65     21.04 o
  -6   2  24       14.59       29.42     22.14 o
  -4   2  24      146.24      242.32     28.63 o
 -11   1  25      322.30      348.61     37.01 o
 
